# Supplementary material for: Phenyl bis­(morpholin-4-yl­amido)­phosphinate
Source: Acta Crystallogr Sect E Struct Rep Online. 2011 Jul 30;67(Pt 8):o2202. doi: 10.1107/S1600536811029734 (PMC3213632; doi:10.1107/S1600536811029734)
Supplement: Supplementary file 1 [file e-67-o2202-sup1.cif]

##############################################################################
#                                                                            #
# This CIF contains the data in a paper accepted for publication in          #
# Acta Crystallographica Section E. It conforms to the requirements of       #
# Notes for Authors for Acta Crystallographica Section E, and has been       #
# peer reviewed under the auspices of the IUCr Commission on Journals.       #
#                                                                            #
# Full details of the Crystallographic Information File format               #
# are given in the paper "The Crystallographic Information File (CIF):       #
# a New Standard Archive File for Crystallography" by S. R. Hall, F. H.      #
# Allen and I. D. Brown [Acta Cryst. (1991), A47, 655-685].                  #
#                                                                            #
# The current version of the core CIF dictionary is obtainable from          #
# ftp://ftp.iucr.org/pub/cif_core.dic.                                       #
#                                                                            #
# Software is freely available for graphical display of the structure(s)     #
# in this CIF. For information consult the CIF software page                 #
# http://www.iucr.org/resources/cif/software.                                #
#                                                                            #
# This file may be used for bona fide research purposes within the           #
# scientific community so long as proper attribution is given to the journal # 
# article from which it was obtained.                                        #
#                                                                            #
##############################################################################
data_I
_audit_creation_method     SHELXL-97
_chemical_name_systematic
;
<i>N</i>-[(morpholin-4-ylamino)(phenoxy)phosphoryl]morpholin-4-amine
;
_chemical_name_common
;
Phenyl bis(morpholin-4-ylamido)phosphinate
;
_chemical_formula_moiety     'C14 H23 N4 O4 P'
_chemical_formula_sum     'C14 H23 N4 O4 P'
_chemical_formula_iupac     'C14 H23 N4 O4 P'
_chemical_formula_weight     342.33
_chemical_melting_point     ?
_symmetry_cell_setting     triclinic
_symmetry_space_group_name_H-M     'P -1'
_symmetry_space_group_name_hall     '-P 1'
loop_
    _symmetry_equiv_pos_as_xyz
    'x, y, z'
    '-x, -y, -z'
_cell_length_a     4.7469(2)
_cell_length_b     12.3528(5)
_cell_length_c     14.2149(5)
_cell_angle_alpha     90.542(3)
_cell_angle_beta     98.389(4)
_cell_angle_gamma     93.009(4)
_cell_volume     823.35(6)
_cell_formula_units_Z     2
_cell_measurement_reflns_used     5042
_cell_measurement_theta_min     3.2910
_cell_measurement_theta_max     27.1870
_cell_measurement_temperature     120(2)
_exptl_crystal_description     prism
_exptl_crystal_colour     colorless
_exptl_crystal_size_max     0.20
_exptl_crystal_size_mid     0.10
_exptl_crystal_size_min     0.10
_exptl_crystal_density_diffrn     1.381
_exptl_crystal_density_meas     ?
_exptl_crystal_density_method     'not measured'
_exptl_crystal_F_000     364
_exptl_absorpt_coefficient_mu     0.193
_exptl_absorpt_correction_type     multi-scan
_exptl_absorpt_process_details     '(CrysAlis RED; Oxford Diffraction, 2009)'
_exptl_absorpt_correction_T_min     0.877
_exptl_absorpt_correction_T_max     1.000
_exptl_special_details     ?
_diffrn_ambient_temperature     120(2)
_diffrn_radiation_type     'MoK\a'
_diffrn_radiation_wavelength     0.71073
_diffrn_radiation_source     'Enhance (Mo) X-ray Source'
_diffrn_radiation_monochromator     'graphite'
_diffrn_measurement_device_type     'Oxford Diffraction Xcalibur S'
_diffrn_measurement_method     \w
_diffrn_detector_area_resol_mean     8.4353
_diffrn_reflns_number     10043
_diffrn_reflns_av_R_equivalents     0.0212
_diffrn_reflns_av_sigmaI/netI     0.0369
_diffrn_reflns_theta_min     3.30
_diffrn_reflns_theta_max     25.00
_diffrn_reflns_theta_full     25.00
_diffrn_measured_fraction_theta_max     0.996
_diffrn_measured_fraction_theta_full     0.996
_diffrn_reflns_limit_h_min     -5
_diffrn_reflns_limit_h_max     5
_diffrn_reflns_limit_k_min     -14
_diffrn_reflns_limit_k_max     14
_diffrn_reflns_limit_l_min     -16
_diffrn_reflns_limit_l_max     9
_diffrn_standards_number     0
_diffrn_standards_interval_count     .
_diffrn_standards_interval_time     .
_diffrn_standards_decay_%     .
_refine_special_details
;
Refinement of <i>F</i>^2^ against ALL reflections. The weighted <i>R</i>-factor
<i>wR</i> and goodness of fit <i>S</i> are based on <i>F</i>^2^, conventional
<i>R</i>-factors <i>R</i> are based on <i>F</i>, with <i>F</i> set to zero for
negative <i>F</i>^2^. The threshold expression of <i>F</i>^2^ >
\s(<i>F</i>^2^) is used only for calculating <i>R</i>-factors(gt) <i>etc</i>.
and is not relevant to the choice of reflections for refinement.
<i>R</i>-factors based on <i>F</i>^2^ are statistically about twice as large
as those based on <i>F</i>, and <i>R</i>- factors based on ALL data will be
even larger.
;
_reflns_number_total     2888
_reflns_number_gt     2272
_reflns_threshold_expression     I>2sigma(I)
_refine_ls_structure_factor_coef     Fsqd
_refine_ls_matrix_type     full
_refine_ls_R_factor_all     0.0404
_refine_ls_R_factor_gt     0.0287
_refine_ls_wR_factor_gt     0.0680
_refine_ls_wR_factor_ref     0.0697
_refine_ls_goodness_of_fit_ref     0.987
_refine_ls_restrained_S_all     0.962
_refine_ls_number_reflns     2888
_refine_ls_number_parameters     262
_refine_ls_number_restraints     162
_refine_ls_hydrogen_treatment     mixed
_refine_ls_weighting_scheme     calc
_refine_ls_weighting_details
                'calc w=1/[\s^2^(Fo^2^)+(0.0404P)^2^P] where P=(Fo^2^+2Fc^2^)/3'
_atom_sites_solution_hydrogens     geom
_atom_sites_solution_primary     direct
_atom_sites_solution_secondary     difmap
_refine_ls_shift/su_max     0.001
_refine_ls_shift/su_mean     0.000
_refine_diff_density_max     0.222
_refine_diff_density_min     -0.319
_refine_ls_extinction_method     none
_refine_ls_extinction_coef     ?
loop_
    _atom_type_symbol
    _atom_type_description
    _atom_type_scat_dispersion_real
    _atom_type_scat_dispersion_imag
    _atom_type_scat_source
    'C' 'C' 0.0033 0.0016
                         'International Tables Vol C Tables 4.2.6.8 and 6.1.1.4'
    'H' 'H' 0.0000 0.0000
                         'International Tables Vol C Tables 4.2.6.8 and 6.1.1.4'
    'N' 'N' 0.0061 0.0033
                         'International Tables Vol C Tables 4.2.6.8 and 6.1.1.4'
    'O' 'O' 0.0106 0.0060
                         'International Tables Vol C Tables 4.2.6.8 and 6.1.1.4'
    'P' 'P' 0.1023 0.0942
                         'International Tables Vol C Tables 4.2.6.8 and 6.1.1.4'
_computing_data_collection     'CrysAlis CCD (Oxford Diffraction, 2009)'
_computing_cell_refinement     'CrysAlis RED (Oxford Diffraction, 2009)'
_computing_data_reduction     'CrysAlis RED (Oxford Diffraction, 2009)'
_computing_structure_solution     'SHELXS97 (Sheldrick, 2008)'
_computing_structure_refinement     'SHELXL97 (Sheldrick, 2008)'
_computing_molecular_graphics     'Mercury (Macrae <i>et al.</i>, 2008)'
_computing_publication_material     'enCIFer (Allen <i>et al.</i>, 2004)'
loop_
    _atom_site_type_symbol
    _atom_site_label
    _atom_site_fract_x
    _atom_site_fract_y
    _atom_site_fract_z
    _atom_site_U_iso_or_equiv
    _atom_site_adp_type
    _atom_site_calc_flag
    _atom_site_refinement_flags
    _atom_site_occupancy
    _atom_site_symmetry_multiplicity
    _atom_site_disorder_assembly
    _atom_site_disorder_group
    P P1 0.34183(7) 0.63069(3) 0.29935(3) 0.01615(12) Uani d . 1 1 . .
    O O1 0.55619(19) 0.55524(7) 0.33888(7) 0.0196(2) Uani d . 1 1 . .
    O O2 0.11776(19) 0.58245(7) 0.21233(7) 0.0196(3) Uani d . 1 1 A .
    O O3 0.1822(2) 0.80213(10) 0.63761(8) 0.0382(3) Uani d . 1 1 . .
    O O4 0.3795(2) 1.01932(8) 0.11186(8) 0.0310(3) Uani d . 1 1 . .
    N N3 0.1088(3) 0.67116(10) 0.36409(9) 0.0180(3) Uani d . 1 1 . .
    C C1 0.1500(3) 0.48228(11) 0.16832(11) 0.0169(3) Uani d U 1 1 . .
    C C2A 0.1144(7) 0.3882(2) 0.2144(3) 0.0201(8) Uani d PU 0.500(2) 1 A 1
    H H2AA 0.0754 0.3896 0.2781 0.024 Uiso calc PR 0.500(2) 1 A 1
    C C3A 0.1348(8) 0.2902(2) 0.1688(3) 0.0228(8) Uani d PU 0.500(2) 1 A 1
    H H3AA 0.1112 0.2236 0.2004 0.027 Uiso calc PR 0.500(2) 1 A 1
    C C4A 0.192(5) 0.2917(13) 0.0735(11) 0.0236(19) Uani d PU 0.500(2) 1 A 1
    H H4AA 0.2198 0.2253 0.0426 0.028 Uiso calc PR 0.500(2) 1 A 1
    C C5A 0.2073(6) 0.3829(2) 0.0270(2) 0.0222(8) Uani d PU 0.500(2) 1 A 1
    H H5AA 0.2332 0.3813 -0.0381 0.027 Uiso calc PR 0.500(2) 1 A 1
    C C6A 0.1858(6) 0.4815(2) 0.0724(2) 0.0193(8) Uani d PU 0.500(2) 1 A 1
    H H6AA 0.1953 0.5475 0.0388 0.023 Uiso calc PR 0.500(2) 1 A 1
    C C2B -0.0552(7) 0.4023(2) 0.1721(2) 0.0220(8) Uani d PU 0.500(2) 1 A 2
    H H2BA -0.2160 0.4145 0.2028 0.026 Uiso calc PR 0.500(2) 1 A 2
    C C3B -0.0253(8) 0.3024(3) 0.1303(3) 0.0276(9) Uani d PU 0.500(2) 1 A 2
    H H3BA -0.1718 0.2470 0.1306 0.033 Uiso calc PR 0.500(2) 1 A 2
    C C4B 0.203(5) 0.2816(13) 0.0897(11) 0.023(2) Uani d PU 0.500(2) 1 A 2
    H H4BA 0.2230 0.2116 0.0642 0.027 Uiso calc PR 0.500(2) 1 A 2
    C C5B 0.4184(6) 0.3673(2) 0.0852(2) 0.0255(9) Uani d PU 0.500(2) 1 A 2
    H H5BA 0.5776 0.3553 0.0538 0.031 Uiso calc PR 0.500(2) 1 A 2
    C C6B 0.3922(6) 0.4675(2) 0.1271(2) 0.0214(8) Uani d PU 0.500(2) 1 A 2
    H H6BA 0.5358 0.5241 0.1274 0.026 Uiso calc PR 0.500(2) 1 A 2
    N N1 0.2242(2) 0.72689(9) 0.45092(9) 0.0187(3) Uani d . 1 1 . .
    C C8 0.0377(3) 0.81391(12) 0.46689(12) 0.0274(4) Uani d . 1 1 . .
    H H8A -0.1571 0.7832 0.4706 0.033 Uiso calc R 1 1 . .
    H H8B 0.0268 0.8651 0.4134 0.033 Uiso calc R 1 1 . .
    C C9 0.1576(4) 0.87271(13) 0.55883(13) 0.0374(5) Uani d . 1 1 . .
    H H9A 0.3480 0.9064 0.5530 0.045 Uiso calc R 1 1 . .
    H H9B 0.0319 0.9314 0.5703 0.045 Uiso calc R 1 1 . .
    C C10 0.3616(4) 0.71670(14) 0.62119(12) 0.0330(4) Uani d . 1 1 . .
    H H10A 0.3772 0.6673 0.6759 0.040 Uiso calc R 1 1 . .
    H H10B 0.5552 0.7478 0.6160 0.040 Uiso calc R 1 1 . .
    C C11 0.2460(3) 0.65330(12) 0.53168(11) 0.0257(4) Uani d . 1 1 . .
    H H11A 0.3746 0.5950 0.5217 0.031 Uiso calc R 1 1 . .
    H H11B 0.0557 0.6194 0.5373 0.031 Uiso calc R 1 1 . .
    N N4 0.5044(3) 0.73922(10) 0.26441(10) 0.0217(3) Uani d . 1 1 . .
    N N2 0.3561(2) 0.82518(9) 0.21815(9) 0.0182(3) Uani d . 1 1 . .
    C C13 0.3853(3) 0.82364(12) 0.11680(11) 0.0219(4) Uani d . 1 1 . .
    H H13A 0.2914 0.7562 0.0862 0.026 Uiso calc R 1 1 . .
    H H13B 0.5898 0.8251 0.1096 0.026 Uiso calc R 1 1 . .
    C C14 0.2503(3) 0.92070(12) 0.06897(12) 0.0280(4) Uani d . 1 1 . .
    H H14A 0.2714 0.9192 0.0007 0.034 Uiso calc R 1 1 . .
    H H14B 0.0440 0.9171 0.0737 0.034 Uiso calc R 1 1 . .
    C C15 0.3467(4) 1.02243(12) 0.20977(13) 0.0334(4) Uani d . 1 1 . .
    H H15A 0.1412 1.0206 0.2156 0.040 Uiso calc R 1 1 . .
    H H15B 0.4364 1.0911 0.2393 0.040 Uiso calc R 1 1 . .
    C C16 0.4816(3) 0.92776(12) 0.26208(12) 0.0267(4) Uani d . 1 1 . .
    H H16A 0.6896 0.9322 0.2603 0.032 Uiso calc R 1 1 . .
    H H16B 0.4514 0.9308 0.3295 0.032 Uiso calc R 1 1 . .
    H H3N -0.035(3) 0.6311(12) 0.3652(11) 0.024(4) Uiso d . 1 1 . .
    H H4N 0.674(4) 0.7378(13) 0.2627(12) 0.032(5) Uiso d . 1 1 . .
loop_
    _atom_site_aniso_label
    _atom_site_aniso_U_11
    _atom_site_aniso_U_22
    _atom_site_aniso_U_33
    _atom_site_aniso_U_12
    _atom_site_aniso_U_13
    _atom_site_aniso_U_23
    P1 0.01465(19) 0.01504(19) 0.0181(3) 0.00138(14) -0.00015(16) 0.00092(16)
    O1 0.0163(5) 0.0179(5) 0.0238(7) 0.0023(4) -0.0004(4) 0.0032(5)
    O2 0.0187(5) 0.0187(5) 0.0201(7) 0.0048(4) -0.0027(5) -0.0049(5)
    O3 0.0424(7) 0.0456(7) 0.0272(8) -0.0048(6) 0.0110(6) -0.0135(6)
    O4 0.0410(7) 0.0185(6) 0.0328(8) -0.0035(5) 0.0047(6) 0.0074(5)
    N3 0.0157(6) 0.0174(6) 0.0196(8) -0.0032(5) -0.0004(6) -0.0047(6)
    C1 0.0163(7) 0.0169(7) 0.0168(9) 0.0032(6) -0.0004(6) -0.0007(7)
    C2A 0.0189(16) 0.0240(16) 0.0173(19) 0.0026(13) 0.0012(15) 0.0018(14)
    C3A 0.0257(18) 0.0142(15) 0.026(2) -0.0001(14) -0.0026(18) 0.0050(15)
    C4A 0.028(3) 0.023(4) 0.020(4) 0.006(3) 0.000(4) -0.005(3)
    C5A 0.0229(17) 0.0264(17) 0.0173(19) 0.0017(13) 0.0037(15) -0.0025(14)
    C6A 0.0189(16) 0.0177(14) 0.0203(19) -0.0018(12) 0.0000(15) 0.0051(13)
    C2B 0.0207(17) 0.0256(16) 0.020(2) 0.0007(13) 0.0047(16) 0.0038(14)
    C3B 0.0274(19) 0.0203(16) 0.033(2) -0.0035(15) 0.0000(18) 0.0058(16)
    C4B 0.033(3) 0.012(2) 0.022(5) 0.009(2) -0.003(4) 0.005(3)
    C5B 0.0223(16) 0.0326(17) 0.022(2) 0.0087(13) 0.0020(15) -0.0064(15)
    C6B 0.0180(16) 0.0232(15) 0.022(2) 0.0006(12) 0.0003(14) 0.0008(14)
    N1 0.0203(6) 0.0183(6) 0.0169(8) 0.0005(5) 0.0007(6) -0.0030(6)
    C8 0.0283(8) 0.0213(8) 0.0322(11) 0.0036(7) 0.0028(8) -0.0077(7)
    C9 0.0410(10) 0.0298(9) 0.0412(13) 0.0025(8) 0.0063(9) -0.0134(9)
    C10 0.0393(10) 0.0366(10) 0.0228(11) -0.0037(8) 0.0059(8) -0.0001(8)
    C11 0.0318(9) 0.0248(8) 0.0207(10) -0.0010(7) 0.0052(8) 0.0026(8)
    N4 0.0140(6) 0.0227(7) 0.0279(9) 0.0020(5) 0.0007(6) 0.0088(6)
    N2 0.0222(6) 0.0142(6) 0.0172(8) 0.0013(5) -0.0011(6) 0.0035(6)
    C13 0.0272(8) 0.0201(8) 0.0177(10) -0.0015(6) 0.0022(7) -0.0006(7)
    C14 0.0341(9) 0.0240(8) 0.0241(11) -0.0027(7) -0.0006(8) 0.0055(7)
    C15 0.0449(10) 0.0179(8) 0.0381(12) -0.0018(7) 0.0097(9) -0.0020(8)
    C16 0.0345(9) 0.0223(8) 0.0224(10) -0.0063(7) 0.0040(8) -0.0034(7)
_geom_special_details
;
All e.s.d.'s (except the e.s.d. in the dihedral angle between two l.s. planes)
are estimated using the full covariance matrix. The cell e.s.d.'s are taken
into account individually in the estimation of e.s.d.'s in distances, angles
and torsion angles; correlations between e.s.d.'s in cell parameters are only
used when they are defined by crystal symmetry. An approximate (isotropic)
treatment of cell e.s.d.'s is used for estimating e.s.d.'s involving l.s.
planes.
;
loop_
    _geom_bond_atom_site_label_1
    _geom_bond_atom_site_label_2
    _geom_bond_site_symmetry_2
    _geom_bond_distance
    _geom_bond_publ_flag
    P1 O1 . 1.4705(10) ?
    P1 O2 . 1.5975(10) ?
    P1 N4 . 1.6295(13) ?
    P1 N3 . 1.6331(13) ?
    O2 C1 . 1.4068(16) ?
    O3 C9 . 1.421(2) ?
    O3 C10 . 1.4286(19) ?
    O4 C15 . 1.4233(19) ?
    O4 C14 . 1.4249(17) ?
    N3 N1 . 1.4297(17) ?
    N3 H3N . 0.823(15) ?
    C1 C2A . 1.354(3) ?
    C1 C2B . 1.358(3) ?
    C1 C6B . 1.384(3) ?
    C1 C6A . 1.399(3) ?
    C2A C3A . 1.382(4) ?
    C2A H2AA . 0.9500 ?
    C3A C4A . 1.421(17) ?
    C3A H3AA . 0.9500 ?
    C4A C5A . 1.316(15) ?
    C4A H4AA . 0.9500 ?
    C5A C6A . 1.389(4) ?
    C5A H5AA . 0.9500 ?
    C6A H6AA . 0.9500 ?
    C2B C3B . 1.388(4) ?
    C2B H2BA . 0.9500 ?
    C3B C4B . 1.33(2) ?
    C3B H3BA . 0.9500 ?
    C4B C5B . 1.44(2) ?
    C4B H4BA . 0.9500 ?
    C5B C6B . 1.387(4) ?
    C5B H5BA . 0.9500 ?
    C6B H6BA . 0.9500 ?
    N1 C8 . 1.4645(17) ?
    N1 C11 . 1.4663(19) ?
    C8 C9 . 1.510(2) ?
    C8 H8A . 0.9900 ?
    C8 H8B . 0.9900 ?
    C9 H9A . 0.9900 ?
    C9 H9B . 0.9900 ?
    C10 C11 . 1.505(2) ?
    C10 H10A . 0.9900 ?
    C10 H10B . 0.9900 ?
    C11 H11A . 0.9900 ?
    C11 H11B . 0.9900 ?
    N4 N2 . 1.4186(16) ?
    N4 H4N . 0.811(16) ?
    N2 C16 . 1.4656(18) ?
    N2 C13 . 1.4674(18) ?
    C13 C14 . 1.510(2) ?
    C13 H13A . 0.9900 ?
    C13 H13B . 0.9900 ?
    C14 H14A . 0.9900 ?
    C14 H14B . 0.9900 ?
    C15 C16 . 1.512(2) ?
    C15 H15A . 0.9900 ?
    C15 H15B . 0.9900 ?
    C16 H16A . 0.9900 ?
    C16 H16B . 0.9900 ?
loop_
    _geom_angle_atom_site_label_1
    _geom_angle_atom_site_label_2
    _geom_angle_atom_site_label_3
    _geom_angle_site_symmetry_1
    _geom_angle_site_symmetry_3
    _geom_angle
    _geom_angle_publ_flag
    O1 P1 O2 . . 114.63(5) ?
    O1 P1 N4 . . 108.95(6) ?
    O2 P1 N4 . . 108.62(6) ?
    O1 P1 N3 . . 119.86(6) ?
    O2 P1 N3 . . 96.87(6) ?
    N4 P1 N3 . . 106.95(7) ?
    C1 O2 P1 . . 122.17(8) ?
    C9 O3 C10 . . 109.51(13) ?
    C15 O4 C14 . . 109.64(12) ?
    N1 N3 P1 . . 115.73(9) ?
    N1 N3 H3N . . 116.7(11) ?
    P1 N3 H3N . . 116.9(11) ?
    C2A C1 C6B . . 103.2(2) ?
    C2B C1 C6B . . 122.9(2) ?
    C2A C1 C6A . . 120.6(2) ?
    C2B C1 C6A . . 103.1(2) ?
    C2A C1 O2 . . 120.66(18) ?
    C2B C1 O2 . . 117.71(18) ?
    C6B C1 O2 . . 119.37(17) ?
    C6A C1 O2 . . 118.26(16) ?
    C1 C2A C3A . . 120.0(3) ?
    C1 C2A H2AA . . 120.0 ?
    C3A C2A H2AA . . 120.0 ?
    C2A C3A C4A . . 118.2(7) ?
    C2A C3A H3AA . . 120.9 ?
    C4A C3A H3AA . . 120.9 ?
    C5A C4A C3A . . 121.4(13) ?
    C5A C4A H4AA . . 119.3 ?
    C3A C4A H4AA . . 119.3 ?
    C4A C5A C6A . . 120.4(8) ?
    C4A C5A H5AA . . 119.8 ?
    C6A C5A H5AA . . 119.8 ?
    C5A C6A C1 . . 119.0(3) ?
    C5A C6A H6AA . . 120.5 ?
    C1 C6A H6AA . . 120.5 ?
    C1 C2B C3B . . 118.6(3) ?
    C1 C2B H2BA . . 120.7 ?
    C3B C2B H2BA . . 120.7 ?
    C4B C3B C2B . . 122.1(8) ?
    C4B C3B H3BA . . 119.0 ?
    C2B C3B H3BA . . 119.0 ?
    C3B C4B C5B . . 118.9(13) ?
    C3B C4B H4BA . . 120.6 ?
    C5B C4B H4BA . . 120.6 ?
    C6B C5B C4B . . 119.7(9) ?
    C6B C5B H5BA . . 120.2 ?
    C4B C5B H5BA . . 120.2 ?
    C1 C6B C5B . . 117.8(3) ?
    C1 C6B H6BA . . 121.1 ?
    C5B C6B H6BA . . 121.1 ?
    N3 N1 C8 . . 108.48(11) ?
    N3 N1 C11 . . 111.34(11) ?
    C8 N1 C11 . . 109.63(13) ?
    N1 C8 C9 . . 108.73(13) ?
    N1 C8 H8A . . 109.9 ?
    C9 C8 H8A . . 109.9 ?
    N1 C8 H8B . . 109.9 ?
    C9 C8 H8B . . 109.9 ?
    H8A C8 H8B . . 108.3 ?
    O3 C9 C8 . . 112.07(14) ?
    O3 C9 H9A . . 109.2 ?
    C8 C9 H9A . . 109.2 ?
    O3 C9 H9B . . 109.2 ?
    C8 C9 H9B . . 109.2 ?
    H9A C9 H9B . . 107.9 ?
    O3 C10 C11 . . 111.43(13) ?
    O3 C10 H10A . . 109.3 ?
    C11 C10 H10A . . 109.3 ?
    O3 C10 H10B . . 109.3 ?
    C11 C10 H10B . . 109.3 ?
    H10A C10 H10B . . 108.0 ?
    N1 C11 C10 . . 109.01(13) ?
    N1 C11 H11A . . 109.9 ?
    C10 C11 H11A . . 109.9 ?
    N1 C11 H11B . . 109.9 ?
    C10 C11 H11B . . 109.9 ?
    H11A C11 H11B . . 108.3 ?
    N2 N4 P1 . . 122.73(9) ?
    N2 N4 H4N . . 118.0(12) ?
    P1 N4 H4N . . 117.8(12) ?
    N4 N2 C16 . . 108.27(11) ?
    N4 N2 C13 . . 109.67(11) ?
    C16 N2 C13 . . 109.55(11) ?
    N2 C13 C14 . . 109.89(12) ?
    N2 C13 H13A . . 109.7 ?
    C14 C13 H13A . . 109.7 ?
    N2 C13 H13B . . 109.7 ?
    C14 C13 H13B . . 109.7 ?
    H13A C13 H13B . . 108.2 ?
    O4 C14 C13 . . 111.09(12) ?
    O4 C14 H14A . . 109.4 ?
    C13 C14 H14A . . 109.4 ?
    O4 C14 H14B . . 109.4 ?
    C13 C14 H14B . . 109.4 ?
    H14A C14 H14B . . 108.0 ?
    O4 C15 C16 . . 111.29(13) ?
    O4 C15 H15A . . 109.4 ?
    C16 C15 H15A . . 109.4 ?
    O4 C15 H15B . . 109.4 ?
    C16 C15 H15B . . 109.4 ?
    H15A C15 H15B . . 108.0 ?
    N2 C16 C15 . . 110.24(13) ?
    N2 C16 H16A . . 109.6 ?
    C15 C16 H16A . . 109.6 ?
    N2 C16 H16B . . 109.6 ?
    C15 C16 H16B . . 109.6 ?
    H16A C16 H16B . . 108.1 ?
loop_
    _geom_hbond_atom_site_label_D
    _geom_hbond_atom_site_label_H
    _geom_hbond_atom_site_label_A
    _geom_hbond_site_symmetry_A
    _geom_hbond_distance_DH
    _geom_hbond_distance_HA
    _geom_hbond_distance_DA
    _geom_hbond_angle_DHA
    N3 H3N O1 1_455 0.823(15) 2.093(16) 2.8951(16) 164.9(15)
_iucr_refine_instructions_details
;
TITL mn227 in P-1
CELL 0.71073   4.7469  12.3528  14.2149  90.542  98.389  93.009
ZERR    2.00   0.0002   0.0005   0.0005   0.003   0.004   0.004
LATT  1
SFAC C H N O P
UNIT 28 46 8 8 2
L.S. 40
BOND $H
FMAP 2
PLAN 10
temp -153
size 0.1 0.1 0.2
omit 0 50
acta
simu 0.015 C1 > C6B
delu 0.008 C1 > C6B
eqiv $1 x-1, y, z
eqiv $2 x+1, y, z
htab N3 O1_$1
htab N3 N4_$1
htab N4 N3_$2
WGHT    0.040400
FVAR       0.30454   0.50003
P1    5    0.341832    0.630689    0.299348    11.00000    0.01465    0.01504 =
         0.01809    0.00092   -0.00015    0.00138
O1    4    0.556188    0.555242    0.338879    11.00000    0.01631    0.01791 =
         0.02376    0.00318   -0.00037    0.00231
O2    4    0.117764    0.582453    0.212334    11.00000    0.01865    0.01872 =
         0.02007   -0.00493   -0.00268    0.00482
O3    4    0.182243    0.802129    0.637607    11.00000    0.04240    0.04565 =
         0.02717   -0.01345    0.01097   -0.00477
O4    4    0.379482    1.019318    0.111857    11.00000    0.04100    0.01847 =
         0.03285    0.00743    0.00472   -0.00351
N3    3    0.108808    0.671157    0.364093    11.00000    0.01570    0.01738 =
         0.01958   -0.00472   -0.00043   -0.00323
C1    1    0.150027    0.482282    0.168323    11.00000    0.01628    0.01690 =
         0.01683   -0.00071   -0.00041    0.00320
PART   1
C2A   1    0.114425    0.388196    0.214398    21.00000    0.01889    0.02398 =
         0.01731    0.00180    0.00115    0.00261
AFIX  43
H2AA  2    0.075431    0.389567    0.278064    21.00000   -1.20000
AFIX   0
C3A   1    0.134796    0.290206    0.168842    21.00000    0.02574    0.01423 =
         0.02637    0.00502   -0.00258   -0.00006
AFIX  43
H3AA  2    0.111200    0.223638    0.200442    21.00000   -1.20000
AFIX   0
C4A   1    0.191990    0.291669    0.073453    21.00000    0.02768    0.02314 =
         0.01955   -0.00475    0.00035    0.00592
AFIX  43
H4AA  2    0.219769    0.225343    0.042593    21.00000   -1.20000
AFIX   0
C5A   1    0.207304    0.382887    0.026950    21.00000    0.02293    0.02643 =
         0.01735   -0.00252    0.00373    0.00174
AFIX  43
H5AA  2    0.233207    0.381278   -0.038058    21.00000   -1.20000
AFIX   0
C6A   1    0.185805    0.481530    0.072393    21.00000    0.01885    0.01771 =
         0.02029    0.00515    0.00002   -0.00184
AFIX  43
H6AA  2    0.195258    0.547450    0.038829    21.00000   -1.20000
AFIX   0
PART   2
C2B   1   -0.055234    0.402338    0.172136   -21.00000    0.02066    0.02564 =
         0.02031    0.00383    0.00470    0.00074
AFIX  43
H2BA  2   -0.215995    0.414545    0.202769   -21.00000   -1.20000
AFIX   0
C3B   1   -0.025308    0.302387    0.130342   -21.00000    0.02744    0.02027 =
         0.03332    0.00583    0.00004   -0.00349
AFIX  43
H3BA  2   -0.171847    0.247029    0.130645   -21.00000   -1.20000
AFIX   0
C4B   1    0.202919    0.281628    0.089741   -21.00000    0.03291    0.01166 =
         0.02237    0.00533   -0.00337    0.00853
AFIX  43
H4BA  2    0.223026    0.211555    0.064249   -21.00000   -1.20000
AFIX   0
C5B   1    0.418392    0.367338    0.085226   -21.00000    0.02230    0.03260 =
         0.02200   -0.00637    0.00204    0.00869
AFIX  43
H5BA  2    0.577574    0.355271    0.053756   -21.00000   -1.20000
AFIX   0
C6B   1    0.392202    0.467517    0.127051   -21.00000    0.01798    0.02320 =
         0.02212    0.00079    0.00025    0.00065
AFIX  43
H6BA  2    0.535760    0.524130    0.127358   -21.00000   -1.20000
AFIX   0
PART   0
N1    3    0.224170    0.726889    0.450916    11.00000    0.02032    0.01829 =
         0.01690   -0.00297    0.00071    0.00048
C8    1    0.037671    0.813914    0.466888    11.00000    0.02826    0.02133 =
         0.03222   -0.00770    0.00281    0.00361
AFIX  23
H8A   2   -0.157129    0.783157    0.470629    11.00000   -1.20000
H8B   2    0.026812    0.865060    0.413441    11.00000   -1.20000
AFIX   0
C9    1    0.157604    0.872706    0.558829    11.00000    0.04096    0.02983 =
         0.04121   -0.01338    0.00632    0.00250
AFIX  23
H9A   2    0.348018    0.906400    0.553000    11.00000   -1.20000
H9B   2    0.031918    0.931409    0.570319    11.00000   -1.20000
AFIX   0
C10   1    0.361643    0.716701    0.621189    11.00000    0.03932    0.03659 =
         0.02281   -0.00011    0.00594   -0.00369
AFIX  23
H10A  2    0.377234    0.667340    0.675949    11.00000   -1.20000
H10B  2    0.555160    0.747797    0.615999    11.00000   -1.20000
AFIX   0
C11   1    0.246047    0.653300    0.531681    11.00000    0.03178    0.02476 =
         0.02075    0.00257    0.00519   -0.00105
AFIX  23
H11A  2    0.374564    0.595031    0.521655    11.00000   -1.20000
H11B  2    0.055736    0.619386    0.537327    11.00000   -1.20000
AFIX   0
N4    3    0.504396    0.739220    0.264408    11.00000    0.01400    0.02274 =
         0.02791    0.00877    0.00065    0.00200
N2    3    0.356075    0.825184    0.218150    11.00000    0.02220    0.01418 =
         0.01717    0.00354   -0.00115    0.00135
C13   1    0.385316    0.823644    0.116801    11.00000    0.02720    0.02015 =
         0.01772   -0.00059    0.00222   -0.00154
AFIX  23
H13A  2    0.291420    0.756158    0.086229    11.00000   -1.20000
H13B  2    0.589774    0.825086    0.109580    11.00000   -1.20000
AFIX   0
C14   1    0.250278    0.920695    0.068970    11.00000    0.03406    0.02395 =
         0.02407    0.00546   -0.00059   -0.00269
AFIX  23
H14A  2    0.271360    0.919219    0.000707    11.00000   -1.20000
H14B  2    0.043994    0.917101    0.073709    11.00000   -1.20000
AFIX   0
C15   1    0.346692    1.022429    0.209769    11.00000    0.04495    0.01786 =
         0.03805   -0.00200    0.00973   -0.00177
AFIX  23
H15A  2    0.141175    1.020555    0.215553    11.00000   -1.20000
H15B  2    0.436436    1.091107    0.239254    11.00000   -1.20000
AFIX   0
C16   1    0.481649    0.927758    0.262080    11.00000    0.03452    0.02226 =
         0.02245   -0.00338    0.00403   -0.00634
AFIX  23
H16A  2    0.689628    0.932205    0.260269    11.00000   -1.20000
H16B  2    0.451369    0.930816    0.329481    11.00000   -1.20000
AFIX   0
H3N   2   -0.034790    0.631130    0.365195    11.00000    0.02442
H4N   2    0.674230    0.737811    0.262653    11.00000    0.03185
HKLF 4
REM  mn227 in P-1
REM R1 =  0.0287 for   2272 Fo > 4sig(Fo)  and  0.0404 for all   2888 data
REM    262 parameters refined using    162 restraints
END
WGHT      0.0393      0.0000
REM Highest difference peak  0.222,  deepest hole -0.319,  1-sigma level  0.036
Q1    1   0.4154  0.6861  0.2587  11.00000  0.05    0.22
Q2    1   0.4471  0.6993  0.2917  11.00000  0.05    0.19
Q3    1   0.1725  0.6979  0.4044  11.00000  0.05    0.18
Q4    1   0.2400  0.6427  0.3602  11.00000  0.05    0.17
;
data_global
_journal_date_recd_electronic     2011-07-01
_journal_date_accepted     2011-07-22
_journal_name_full     'Acta Crystallographica, Section E'
_journal_year     2011
_journal_volume     67
_journal_issue      8
_journal_page_first     o2202
_journal_page_last     o2202
_journal_paper_category     QO
_journal_coeditor_code     GK2392
_publ_contact_author_name     'Mehrdad Pourayoubi'
_publ_contact_author_address
;
Department of Chemistry, Ferdowsi University of Mashhad, Mashhad, 91779, Iran
;
_publ_contact_author_email     mehrdad_pourayoubi@yahoo.com
_publ_contact_author_fax     '(+98)-511-8796416'
_publ_contact_author_phone     '(+98)9155143058'
_publ_section_title
;
Phenyl bis(morpholin-4-ylamido)phosphinate
;
loop_
    _publ_author_name
    _publ_author_address
    'Pourayoubi, Mehrdad'
;
Department of Chemistry, Ferdowsi University of Mashhad, Mashhad 91779, Iran
;
    'Eshtiagh-Hosseini, Hossein'
;
Department of Chemistry, Ferdowsi University of Mashhad, Mashhad 91779, Iran
;
    'Negari, Monireh'
;
Department of Chemistry, Ferdowsi University of Mashhad, Mashhad 91779, Iran
;
    'Ne\<cas, Marek'
;
Department of Chemistry, Faculty of Science, Masaryk University, Kotlarska 2,
Brno CZ-61137, Czech Republic
;
