# Supplementary material for: Phenyl bis­(morpholin-4-yl­amido)­phosphinate
Source: Acta Crystallogr Sect E Struct Rep Online. 2011 Jul 30;67(Pt 8):o2202. doi: 10.1107/S1600536811029734 (PMC3213632; doi:10.1107/S1600536811029734)
Supplement: Supplementary file 2 [file e-67-o2202-Isup2.hkl]

# 
# h,k,l, Fc-squared, Fo-squared, sigma(Fo-squared) and status flag 
# 
data_I
_shelx_title ' mn227 in P-1' 
_shelx_refln_list_code          4 
_shelx_F_calc_maximum      112.22 
_exptl_crystal_F_000       364.00 
_reflns_d_resolution_high  0.8410 
 
loop_ 
 _symmetry_equiv_pos_as_xyz 
 'x, y, z' 
 '-x, -y, -z' 
 
_cell_length_a     4.7469 
_cell_length_b    12.3528 
_cell_length_c    14.2149 
_cell_angle_alpha  90.542 
_cell_angle_beta   98.389 
_cell_angle_gamma  93.009 
 
_shelx_F_squared_multiplier     1.000 
 
loop_ 
 _refln_index_h 
 _refln_index_k 
 _refln_index_l 
 _refln_F_squared_calc 
 _refln_F_squared_meas 
 _refln_F_squared_sigma 
 _refln_observed_status 
   1   0   0      527.00      552.20      4.65 o 
   2   0   0      146.38      143.22      4.14 o 
   3   0   0       13.53       16.34      3.62 o 
   4   0   0      344.98      357.79      7.76 o 
   5   0   0        4.50        4.80      5.07 o 
  -5   1   0      103.09      111.19      6.30 o 
  -4   1   0       15.19       14.14      4.50 o 
  -3   1   0       15.82       14.95      3.52 o 
  -2   1   0       34.68       27.48      2.66 o 
  -1   1   0     7980.85     8095.79     19.59 o 
   1   1   0     1935.71     1985.73      9.90 o 
   2   1   0       33.75       31.28      2.49 o 
   3   1   0      175.56      195.41      5.38 o 
   4   1   0      488.06      489.36      8.80 o 
   5   1   0       15.61       17.81      5.58 o 
  -5   2   0      100.86      104.04      6.29 o 
  -4   2   0      157.54      153.64      5.84 o 
  -3   2   0        4.00        1.74      3.29 o 
  -2   2   0        4.65       10.55      2.45 o 
  -1   2   0      323.93      374.77      6.94 o 
   0   2   0      443.48      447.83      3.62 o 
   1   2   0      240.82      246.60      3.51 o 
   2   2   0      290.67      274.65      3.79 o 
   3   2   0        0.54        2.24      4.11 o 
   4   2   0      703.00      706.84     10.32 o 
   5   2   0       60.12       60.31      6.20 o 
  -5   3   0        0.37        0.39      3.94 o 
  -4   3   0      163.37      156.59      4.87 o 
  -3   3   0      292.61      299.93      5.05 o 
  -2   3   0      493.00      512.73      5.72 o 
  -1   3   0      302.80      272.66      3.30 o 
   0   3   0      898.27      843.52      8.44 o 
   1   3   0       36.09       39.82      2.32 o 
   2   3   0        4.73        7.13      2.07 o 
   3   3   0      163.16      165.40      6.04 o 
   4   3   0       56.82       57.90      5.27 o 
   5   3   0      138.45      144.46      6.98 o 
  -5   4   0        3.56        0.94      4.40 o 
  -4   4   0      181.78      175.15      5.16 o 
  -3   4   0      153.46      158.74      4.88 o 
  -2   4   0       78.30       84.95      3.13 o 
  -1   4   0      127.02      140.60      2.55 o 
   0   4   0       40.38       33.10      2.84 o 
   1   4   0      275.48      297.72      4.08 o 
   2   4   0        2.11        4.22      2.26 o 
   3   4   0      417.86      414.02      8.29 o 
   4   4   0       17.95       19.65      4.78 o 
   5   4   0      175.89      192.35      7.90 o 
  -5   5   0      113.80      111.44      7.38 o 
  -4   5   0       93.20       85.86      5.86 o 
  -3   5   0     1229.17     1214.64     12.32 o 
  -2   5   0      344.62      336.28      4.94 o 
  -1   5   0      801.25      867.64      5.58 o 
   0   5   0      304.34      316.38      4.81 o 
   1   5   0     1659.65     1668.35      8.77 o 
   2   5   0      549.90      547.88      6.21 o 
   3   5   0       28.75       29.40      5.50 o 
   4   5   0      275.64      282.04      8.76 o 
   5   5   0      101.56      106.31      7.12 o 
  -5   6   0      142.84      142.71      8.53 o 
  -4   6   0      264.11      277.12      7.99 o 
  -3   6   0      177.27      186.62      6.23 o 
  -2   6   0        0.23        0.00      2.86 o 
  -1   6   0      156.11      144.64      2.80 o 
   0   6   0       37.12       31.45      3.07 o 
   1   6   0      297.61      296.38      4.60 o 
   2   6   0      247.92      249.36      5.02 o 
   3   6   0      372.40      362.27      9.67 o 
   4   6   0      178.69      174.53      7.75 o 
  -5   7   0        5.11        6.26      6.78 o 
  -4   7   0        3.66        6.15      5.95 o 
  -3   7   0       78.56       79.54      6.29 o 
  -2   7   0        0.50        4.16      3.02 o 
  -1   7   0      157.49      149.19      4.16 o 
   0   7   0        3.18        7.33      3.12 o 
   1   7   0       60.52       62.55      3.34 o 
   2   7   0      347.42      346.21      6.12 o 
   3   7   0       42.45       45.28      6.24 o 
   4   7   0        0.11        2.63      5.70 o 
  -4   8   0        4.72        4.65      5.63 o 
  -3   8   0        0.36        2.86      4.34 o 
  -2   8   0      218.82      222.55      6.12 o 
  -1   8   0        8.08       20.37      4.41 o 
   0   8   0        0.70        0.02      3.65 o 
   1   8   0      197.16      184.51      4.81 o 
   2   8   0       88.92       95.18      6.47 o 
   3   8   0      156.12      149.60      8.12 o 
   4   8   0       52.14       53.31      6.53 o 
  -4   9   0       11.62       16.53      5.54 o 
  -3   9   0       44.00       52.63      4.75 o 
  -2   9   0      165.10      162.09      5.91 o 
  -1   9   0      167.15      167.96      6.37 o 
   0   9   0      405.75      418.06      7.55 o 
   1   9   0       47.45       49.07      4.05 o 
   2   9   0        0.86        1.37      5.18 o 
   3   9   0      224.71      215.00      9.30 o 
   4   9   0       33.81       43.78      6.75 o 
  -4  10   0       47.69       45.40      5.63 o 
  -3  10   0        7.73       11.80      4.88 o 
  -2  10   0     1408.04     1371.28     16.76 o 
  -1  10   0      896.06      866.11     12.10 o 
   0  10   0       10.79       17.40      4.47 o 
   1  10   0       25.55       30.43      4.16 o 
   2  10   0      908.85      900.08     15.11 o 
   3  10   0        1.40        4.15      5.99 o 
  -3  11   0      173.79      174.40      6.96 o 
  -2  11   0        1.56        5.18      5.45 o 
  -1  11   0       63.54       68.74      5.61 o 
   0  11   0      775.89      773.13     10.67 o 
   1  11   0     1168.53     1129.91     11.47 o 
   2  11   0       88.83       91.29      7.44 o 
   3  11   0       90.54       88.76      7.57 o 
  -3  12   0        3.00        3.23      5.75 o 
  -2  12   0        6.50       12.23      5.02 o 
  -1  12   0       35.00       27.74      5.26 o 
   0  12   0       22.64       25.38      5.12 o 
   1  12   0      136.27      138.37      5.84 o 
   2  12   0       86.54       92.62      7.85 o 
  -2  13   0       44.83       48.19      6.00 o 
  -1  13   0        2.47        4.22      4.85 o 
   0  13   0       17.41       22.15      5.02 o 
   1  13   0      139.13      149.83      6.02 o 
   2  13   0      116.90      130.87      8.86 o 
  -1  14   0        3.13        4.05      5.58 o 
   0  14   0       13.76       15.72      5.19 o 
   1  14   0       18.11       16.58      4.88 o 
  -1 -14   1      206.28      212.83      7.88 o 
   0 -14   1       47.82       50.21      5.68 o 
   1 -14   1       21.15       20.20      5.40 o 
  -2 -13   1      137.31      146.59     11.42 o 
  -1 -13   1        7.04        8.79      5.09 o 
   0 -13   1      263.04      257.36      8.87 o 
   1 -13   1       91.94       87.49      6.07 o 
   2 -13   1        0.00        0.00      5.43 o 
  -3 -12   1       82.69       79.79     15.31 o 
  -2 -12   1       21.68       25.21      6.45 o 
  -1 -12   1      109.17      107.79      5.53 o 
   0 -12   1       10.42       15.30      4.98 o 
   1 -12   1       12.60       14.81      5.11 o 
   2 -12   1      181.07      183.92      8.00 o 
   3 -12   1       12.38       16.90      5.66 o 
  -3 -11   1      185.12      192.94      9.30 o 
  -2 -11   1       59.14       51.77      6.49 o 
  -1 -11   1       42.86       44.20      4.54 o 
   0 -11   1      479.63      481.67      8.78 o 
   1 -11   1        0.05        0.00      4.79 o 
   2 -11   1      268.45      260.96      8.58 o 
   3 -11   1       70.63       62.66      5.55 o 
  -3 -10   1      183.80      180.66      8.90 o 
  -2 -10   1        0.85        5.41      6.14 o 
  -1 -10   1      297.48      285.82      6.34 o 
   0 -10   1      714.15      708.29      9.73 o 
   1 -10   1      804.01      783.51     11.61 o 
   2 -10   1      160.46      160.28      7.00 o 
   3 -10   1      169.74      182.54      6.75 o 
   4 -10   1       81.14       85.18      6.91 o 
  -4  -9   1        4.87        4.43      6.02 o 
  -3  -9   1        0.17        0.99      6.16 o 
  -2  -9   1      246.33      234.72      7.18 o 
  -1  -9   1      713.92      676.47      8.21 o 
   0  -9   1       31.95       38.48      4.45 o 
   1  -9   1      737.56      731.44     10.52 o 
   2  -9   1       96.70       84.32      5.17 o 
   3  -9   1       10.25        8.02      4.43 o 
   4  -9   1       41.51       33.19      5.68 o 
  -4  -8   1        6.68       11.72      5.27 o 
  -3  -8   1       45.32       38.68      6.09 o 
  -2  -8   1        0.04        1.84      4.11 o 
  -1  -8   1       31.73       33.05      3.59 o 
   0  -8   1       66.11       56.65      4.12 o 
   1  -8   1       84.64       82.76      4.12 o 
   2  -8   1      313.28      299.13      5.81 o 
   3  -8   1        2.56        3.82      4.18 o 
   4  -8   1       18.99       24.70      6.22 o 
  -4  -7   1       63.83       63.04      5.68 o 
  -3  -7   1        0.69        0.74      5.37 o 
  -2  -7   1        9.43        8.44      3.91 o 
  -1  -7   1       76.92       79.62      3.53 o 
   0  -7   1      205.97      204.31      4.97 o 
   1  -7   1       71.76       72.14      3.62 o 
   2  -7   1      197.93      190.88      4.74 o 
   3  -7   1      175.07      174.32      5.69 o 
   4  -7   1       14.69       24.45      5.19 o 
  -5  -6   1        6.73        9.75      9.61 o 
  -4  -6   1        8.75       10.55      4.94 o 
  -3  -6   1       55.15       56.16      6.16 o 
  -2  -6   1       31.82       41.97      3.31 o 
  -1  -6   1       32.61       32.24      2.77 o 
   0  -6   1       75.96       72.31      3.76 o 
   1  -6   1     1071.36     1163.35      7.99 o 
   2  -6   1      438.59      467.51      6.07 o 
   3  -6   1      291.95      301.56      8.82 o 
   4  -6   1       35.80       38.55      5.29 o 
   5  -6   1      146.98      148.14      7.47 o 
  -5  -5   1       11.21       15.48      5.62 o 
  -4  -5   1       87.80       76.69      5.60 o 
  -3  -5   1     1330.92     1301.13     17.00 o 
  -2  -5   1     1201.88     1204.45      8.73 o 
  -1  -5   1       49.61       46.22      2.77 o 
   0  -5   1      175.58      176.24      4.33 o 
   1  -5   1      945.26      929.39      6.65 o 
   2  -5   1       13.53       10.83      2.31 o 
   3  -5   1      240.67      240.72      6.55 o 
   4  -5   1     1344.19     1341.27     15.04 o 
   5  -5   1       55.17       49.87      6.40 o 
  -5  -4   1      118.42      123.51      7.01 o 
  -4  -4   1      468.19      467.79      9.09 o 
  -3  -4   1        3.70        4.92      4.85 o 
  -2  -4   1      617.09      591.19      5.88 o 
  -1  -4   1      908.62      878.07      6.37 o 
   0  -4   1     1245.26     1283.59      8.36 o 
   1  -4   1      224.87      227.96      3.54 o 
   2  -4   1      486.14      487.71      5.65 o 
   3  -4   1      671.04      621.40      7.95 o 
   4  -4   1       61.38       59.94      4.56 o 
   5  -4   1       29.92       30.01      5.55 o 
  -5  -3   1       32.73       29.77      5.40 o 
  -4  -3   1       78.70       76.71      5.50 o 
  -3  -3   1       52.91       58.20      4.98 o 
  -2  -3   1      446.66      485.50      5.06 o 
  -1  -3   1     2034.49     1987.97     13.20 o 
   0  -3   1      677.83      664.11      5.47 o 
   1  -3   1      398.88      416.92      5.26 o 
   2  -3   1       49.65       52.32      2.48 o 
   3  -3   1       14.80       12.88      2.94 o 
   4  -3   1      114.10      107.85      4.45 o 
   5  -3   1        8.62       12.39      4.58 o 
  -5  -2   1      100.71       95.33      6.52 o 
  -4  -2   1      143.63      141.26      6.07 o 
  -3  -2   1       18.21       25.26      3.96 o 
  -2  -2   1      936.86      912.16      6.32 o 
  -1  -2   1     3341.87     3299.53     26.34 o 
   0  -2   1     3824.36     3876.89      8.62 o 
   1  -2   1     1261.03     1212.15      8.08 o 
   2  -2   1      129.59      124.55      3.54 o 
   3  -2   1       56.75       56.67      3.93 o 
   4  -2   1      135.44      134.07      5.57 o 
   5  -2   1        6.22        4.48      5.01 o 
  -5  -1   1      394.14      408.31      9.59 o 
  -4  -1   1        7.92        6.55      4.50 o 
  -3  -1   1       86.40       94.09      4.50 o 
  -2  -1   1     3748.26     3970.05     25.12 o 
  -1  -1   1     3486.80     3589.35     20.14 o 
   1  -1   1     4462.08     4465.06     22.63 o 
   2  -1   1     1008.21     1065.12      8.90 o 
   3  -1   1        2.43        2.08      3.30 o 
   4  -1   1       25.23       22.77      4.44 o 
   5  -1   1       68.01       66.56      5.95 o 
  -5   0   1      193.29      196.05      7.35 o 
  -4   0   1       42.01       36.45      4.73 o 
  -3   0   1      278.07      312.00      6.10 o 
  -2   0   1      216.78      201.85      4.05 o 
  -1   0   1     2874.04     2945.12     11.71 o 
   1   0   1     6281.77     6224.57     12.86 o 
   2   0   1       35.90       31.69      3.13 o 
   3   0   1      213.89      211.35      6.12 o 
   4   0   1      234.58      222.05      6.61 o 
   5   0   1      525.77      536.53     10.31 o 
  -5   1   1        0.36        0.00      4.96 o 
  -4   1   1      149.19      141.57      5.80 o 
  -3   1   1      429.19      418.38      6.73 o 
  -2   1   1       60.36       55.85      2.91 o 
  -1   1   1      906.17      895.08     14.78 o 
   1   1   1    10580.62    10849.19     42.66 o 
   2   1   1      429.54      460.91      5.44 o 
   3   1   1      626.68      620.42      9.06 o 
   4   1   1       18.79       19.71      4.54 o 
   5   1   1      417.03      412.25      9.56 o 
  -5   2   1       24.98       21.57      5.09 o 
  -4   2   1       45.00       44.25      4.68 o 
  -3   2   1       41.76       44.67      3.81 o 
  -2   2   1       83.94       80.85      3.15 o 
  -1   2   1       23.04       19.73      1.85 o 
   0   2   1     1549.24     1562.35      6.54 o 
   1   2   1      252.89      253.57      3.95 o 
   2   2   1      322.78      342.76      4.95 o 
   3   2   1      151.03      143.23      4.69 o 
   4   2   1      108.16       96.62      5.57 o 
   5   2   1       83.38       85.23      6.35 o 
  -5   3   1       75.72       79.23      4.83 o 
  -4   3   1        6.89        5.94      3.43 o 
  -3   3   1       59.66       57.85      3.39 o 
  -2   3   1       39.37       29.72      2.66 o 
  -1   3   1      352.95      336.41      3.60 o 
   0   3   1      719.83      793.30      8.14 o 
   1   3   1       25.16       23.77      2.10 o 
   2   3   1      320.73      324.92      3.99 o 
   3   3   1      110.62      108.83      4.48 o 
   4   3   1       45.47       44.37      5.77 o 
   5   3   1      132.70      131.78      6.72 o 
  -5   4   1        0.01        0.00      4.23 o 
  -4   4   1      142.81      142.02      4.86 o 
  -3   4   1       55.56       59.69      4.03 o 
  -2   4   1       23.28       24.04      2.60 o 
  -1   4   1      590.49      668.89      4.71 o 
   0   4   1       17.76       13.48      2.74 o 
   1   4   1       97.84       88.96      2.90 o 
   2   4   1      103.63       99.11      3.13 o 
   3   4   1       69.29       78.85      5.29 o 
   4   4   1      136.50      140.65      6.97 o 
   5   4   1       74.75       83.46      6.56 o 
  -5   5   1      226.60      226.63     10.21 o 
  -4   5   1      488.01      461.26      9.57 o 
  -3   5   1      233.44      224.97      5.52 o 
  -2   5   1      194.63      209.11      4.17 o 
  -1   5   1      207.55      230.57      3.26 o 
   0   5   1       80.16       76.25      3.24 o 
   1   5   1      442.00      467.33      5.10 o 
   2   5   1     2181.94     2219.95     14.16 o 
   3   5   1      890.92      870.10     11.59 o 
   4   5   1        9.85       11.15      5.46 o 
   5   5   1       49.27       59.73      6.53 o 
  -5   6   1        3.30        0.00      6.12 o 
  -4   6   1       41.60       42.68      6.49 o 
  -3   6   1      844.27      868.40     10.84 o 
  -2   6   1     1168.09     1196.55      8.82 o 
  -1   6   1      157.05      166.45      3.12 o 
   0   6   1       73.51       73.96      3.56 o 
   1   6   1     1065.53     1061.65      7.93 o 
   2   6   1      556.12      572.95      8.19 o 
   3   6   1        5.85       13.09      4.94 o 
   4   6   1      378.04      381.30      9.95 o 
  -5   7   1        9.10        9.11      6.85 o 
  -4   7   1       18.48       19.41      6.12 o 
  -3   7   1       10.89       12.69      5.20 o 
  -2   7   1     1085.37     1101.79     11.58 o 
  -1   7   1       64.59       69.61      2.74 o 
   0   7   1       61.53       67.39      3.81 o 
   1   7   1      112.32       97.68      3.74 o 
   2   7   1      212.17      209.99      6.12 o 
   3   7   1       48.45       51.16      5.43 o 
   4   7   1        4.99        7.33      5.63 o 
  -4   8   1        0.45        2.69      5.67 o 
  -3   8   1      245.43      246.08      7.60 o 
  -2   8   1      107.16      105.61      5.40 o 
  -1   8   1      433.89      417.17      7.25 o 
   0   8   1       21.80       19.47      3.79 o 
   1   8   1       85.26       88.40      4.07 o 
   2   8   1      467.05      440.01      8.40 o 
   3   8   1       61.97       64.57      6.70 o 
   4   8   1        2.93        3.23      6.02 o 
  -4   9   1       75.61       70.02      5.78 o 
  -3   9   1      219.21      238.10      7.20 o 
  -2   9   1        1.33        2.75      4.20 o 
  -1   9   1       25.48       22.21      4.52 o 
   0   9   1      158.97      158.14      5.61 o 
   1   9   1       57.59       61.48      4.20 o 
   2   9   1        0.12        0.96      4.46 o 
   3   9   1      236.63      234.05      9.59 o 
   4   9   1        3.95        3.92      6.14 o 
  -4  10   1        8.26       12.48      5.16 o 
  -3  10   1      268.32      263.42      7.69 o 
  -2  10   1        2.62        3.45      5.28 o 
  -1  10   1      298.77      304.42      7.57 o 
   0  10   1       23.89       25.70      4.70 o 
   1  10   1      590.99      555.93      8.07 o 
   2  10   1        2.27        7.33      5.79 o 
   3  10   1      435.46      439.52     12.14 o 
  -3  11   1       54.07       44.67      5.33 o 
  -2  11   1      457.01      458.24      9.41 o 
  -1  11   1      505.12      499.12      9.53 o 
   0  11   1      907.75      902.97     11.45 o 
   1  11   1      469.12      453.98      7.88 o 
   2  11   1      139.48      124.58      8.19 o 
   3  11   1       16.92       19.14      6.49 o 
  -3  12   1       21.14       25.08      5.06 o 
  -2  12   1       42.57       38.91      5.51 o 
  -1  12   1        1.94        0.00      5.03 o 
   0  12   1      170.09      175.46      6.93 o 
   1  12   1       82.01       80.61      5.24 o 
   2  12   1       34.29       44.67      7.17 o 
  -2  13   1       17.41       11.07      5.52 o 
  -1  13   1       83.42       75.72      6.00 o 
   0  13   1       12.94        7.53      5.05 o 
   1  13   1      158.88      175.08      6.33 o 
   2  13   1        0.52        0.00      6.15 o 
  -1  14   1        6.33        4.97      5.57 o 
   0  14   1        9.48       11.08      4.90 o 
   1  14   1       30.45       35.18      4.98 o 
  -1 -14   2      141.36      150.19      7.20 o 
   0 -14   2       67.97       76.98      6.42 o 
   1 -14   2        3.68        6.06      4.87 o 
  -2 -13   2       20.51       26.65      6.96 o 
  -1 -13   2       91.09       92.71      6.23 o 
   0 -13   2       43.95       45.53      5.60 o 
   1 -13   2       23.60       21.40      5.55 o 
   2 -13   2       57.37       62.73      6.48 o 
  -3 -12   2       60.35       60.47      8.24 o 
  -2 -12   2      122.24      143.92      8.57 o 
  -1 -12   2       68.34       67.01      5.54 o 
   0 -12   2        3.04        7.60      4.48 o 
   1 -12   2      162.40      163.33      6.80 o 
   2 -12   2        1.51        0.00      5.49 o 
   3 -12   2      304.51      317.86      9.97 o 
  -3 -11   2      108.27       99.19      8.32 o 
  -2 -11   2       13.46       11.76      5.45 o 
  -1 -11   2      191.33      171.95      5.62 o 
   0 -11   2       84.71       81.94      5.37 o 
   1 -11   2      244.84      250.47      7.82 o 
   2 -11   2       72.64       76.25      6.19 o 
   3 -11   2      194.76      200.79      7.33 o 
  -3 -10   2       38.96       37.96      5.84 o 
  -2 -10   2       18.14       16.86      4.80 o 
  -1 -10   2        2.16        5.11      3.87 o 
   0 -10   2        3.24        9.15      4.52 o 
   1 -10   2      911.99      887.79     11.99 o 
   2 -10   2      525.04      514.27      9.96 o 
   3 -10   2       80.23       81.21      5.47 o 
   4 -10   2        0.03        4.40      5.83 o 
  -4  -9   2      338.27      342.03     10.13 o 
  -3  -9   2       60.46       66.74      5.93 o 
  -2  -9   2       11.29       14.75      4.63 o 
  -1  -9   2      357.38      336.30      6.31 o 
   0  -9   2      982.43      993.53     10.46 o 
   1  -9   2      305.82      305.60      6.41 o 
   2  -9   2       98.08       97.82      5.21 o 
   3  -9   2       77.80       82.69      5.37 o 
   4  -9   2       75.46       72.08      6.51 o 
  -4  -8   2      122.13      112.29      7.22 o 
  -3  -8   2      117.94      120.18      6.44 o 
  -2  -8   2        3.71        4.17      4.30 o 
  -1  -8   2       24.81       28.19      3.46 o 
   0  -8   2        6.04        5.04      3.74 o 
   1  -8   2      318.44      310.46      5.99 o 
   2  -8   2      183.76      169.31      4.88 o 
   3  -8   2      183.02      184.54      5.41 o 
   4  -8   2       99.38       93.77      7.51 o 
  -4  -7   2        0.93        3.06      4.93 o 
  -3  -7   2      212.77      204.73      7.08 o 
  -2  -7   2      206.72      208.25      6.08 o 
  -1  -7   2       69.25       74.89      3.53 o 
   0  -7   2       93.38       84.24      4.33 o 
   1  -7   2      202.43      170.87      4.52 o 
   2  -7   2      273.26      262.06      5.27 o 
   3  -7   2      187.93      171.34      5.66 o 
   4  -7   2      176.95      191.65      7.36 o 
  -5  -6   2       28.03       34.43      5.71 o 
  -4  -6   2       36.34       40.89      5.54 o 
  -3  -6   2        7.25        9.27      4.63 o 
  -2  -6   2      371.73      367.95      6.86 o 
  -1  -6   2      488.46      466.33      5.47 o 
   0  -6   2       12.53        8.89      2.97 o 
   1  -6   2        3.23        2.37      2.30 o 
   2  -6   2      290.48      308.45      5.23 o 
   3  -6   2      104.91       94.00      4.72 o 
   4  -6   2        7.01        7.85      4.88 o 
   5  -6   2      159.94      167.86      8.26 o 
  -5  -5   2       11.05       12.30      5.49 o 
  -4  -5   2      146.16      142.24      6.93 o 
  -3  -5   2       77.30       76.71      5.29 o 
  -2  -5   2       18.03       19.21      3.32 o 
  -1  -5   2        0.46        2.23      2.43 o 
   0  -5   2       83.26       66.42      3.31 o 
   1  -5   2     1423.16     1553.99      8.54 o 
   2  -5   2     1735.79     1754.86     11.21 o 
   3  -5   2      562.23      535.21      7.75 o 
   4  -5   2       89.31       87.36      5.97 o 
   5  -5   2      112.74      116.84      6.93 o 
  -5  -4   2      155.53      157.40      7.34 o 
  -4  -4   2      143.94      136.89      6.18 o 
  -3  -4   2      145.08      125.71      5.73 o 
  -2  -4   2      555.66      534.62      5.13 o 
  -1  -4   2     2956.03     2996.92     20.44 o 
   0  -4   2      745.09      752.25      6.47 o 
   1  -4   2      886.74      890.04      6.06 o 
   2  -4   2       27.82       38.04      2.54 o 
   3  -4   2       80.44       79.27      4.95 o 
   4  -4   2      589.98      575.70      8.41 o 
   5  -4   2      114.40      117.15      7.37 o 
  -5  -3   2      236.90      253.80      8.30 o 
  -4  -3   2       38.63       34.22      4.90 o 
  -3  -3   2       83.48       78.43      5.00 o 
  -2  -3   2      109.28      125.59      2.75 o 
  -1  -3   2     4124.92     4227.95     14.85 o 
   0  -3   2       63.79       79.96      2.51 o 
   1  -3   2       98.98      121.65      2.95 o 
   2  -3   2      117.93      122.70      3.15 o 
   3  -3   2      110.01      108.63      3.78 o 
   4  -3   2        0.67        1.22      3.38 o 
   5  -3   2       10.42        7.99      4.36 o 
  -5  -2   2       90.53       90.10      6.06 o 
  -4  -2   2      267.48      283.13      7.42 o 
  -3  -2   2      288.41      298.87      6.88 o 
  -2  -2   2      100.64      105.73      3.30 o 
  -1  -2   2      458.06      460.09      4.33 o 
   0  -2   2     9063.62     8826.03     21.33 o 
   1  -2   2     2126.02     2069.75      9.62 o 
   2  -2   2       98.88       90.17      3.10 o 
   3  -2   2      122.76      124.28      4.71 o 
   4  -2   2        1.42        1.57      4.27 o 
   5  -2   2        0.77        0.00      3.85 o 
  -5  -1   2        3.52        5.54      5.00 o 
  -4  -1   2        3.18        0.00      4.56 o 
  -3  -1   2       40.07       49.12      4.04 o 
  -2  -1   2      210.83      219.42      4.09 o 
  -1  -1   2     2858.16     2687.79     10.77 o 
   0  -1   2     1523.25     1645.73     12.62 o 
   1  -1   2      665.56      660.75      5.20 o 
   2  -1   2      131.72      131.32      3.16 o 
   3  -1   2      151.67      145.44      5.43 o 
   4  -1   2      211.54      216.70      7.37 o 
   5  -1   2      160.89      158.03      7.00 o 
  -5   0   2      133.23      117.16      6.48 o 
  -4   0   2        5.00        3.66      4.34 o 
  -3   0   2        9.50        8.55      3.44 o 
  -2   0   2     1277.68     1382.46     16.13 o 
  -1   0   2    12592.98    12467.09     42.39 o 
   1   0   2      527.75      595.77      4.52 o 
   2   0   2      258.22      259.16      5.04 o 
   3   0   2      196.19      184.65      5.85 o 
   4   0   2     1370.19     1368.49     14.90 o 
   5   0   2      275.36      264.19      8.11 o 
  -5   1   2      299.36      305.88      8.52 o 
  -4   1   2       24.83       23.69      4.53 o 
  -3   1   2       43.54       46.74      3.84 o 
  -2   1   2     1325.73     1321.67     11.47 o 
  -1   1   2      515.02      522.13      7.38 o 
   0   1   2       14.56       15.85      2.10 o 
   1   1   2      115.38      115.52      2.89 o 
   2   1   2      378.75      385.82      5.24 o 
   3   1   2        0.01        1.04      3.98 o 
   4   1   2      713.22      713.04     11.38 o 
   5   1   2      177.83      191.14      7.33 o 
  -5   2   2       83.93       80.03      5.74 o 
  -4   2   2      316.56      306.70      7.25 o 
  -3   2   2       77.56       79.05      4.22 o 
  -2   2   2       41.86       42.22      2.35 o 
  -1   2   2      731.64      668.30      5.56 o 
   0   2   2     2143.56     2189.57      7.17 o 
   1   2   2       16.00       24.33      2.24 o 
   2   2   2        9.36       14.47      2.68 o 
   3   2   2        5.86        5.35      3.46 o 
   4   2   2        1.82        2.01      5.03 o 
   5   2   2       99.41      110.99      6.25 o 
  -5   3   2       44.88       41.65      4.70 o 
  -4   3   2      419.62      417.98      6.81 o 
  -3   3   2      481.62      492.75      6.05 o 
  -2   3   2      917.22      983.57      7.64 o 
  -1   3   2      152.31      144.96      3.48 o 
   0   3   2      828.95      821.60      6.17 o 
   1   3   2     1816.33     1913.67      7.78 o 
   2   3   2       39.91       43.74      3.05 o 
   3   3   2      268.25      268.23      5.96 o 
   4   3   2       66.65       69.95      5.84 o 
   5   3   2        0.15        3.77      5.51 o 
  -5   4   2       56.51       51.05      5.94 o 
  -4   4   2        1.58        3.27      3.88 o 
  -3   4   2     1078.67     1092.02     10.06 o 
  -2   4   2      265.74      246.84      4.40 o 
  -1   4   2       60.30       69.24      1.98 o 
   0   4   2      459.28      477.78      5.62 o 
   1   4   2       67.36       56.20      2.68 o 
   2   4   2      222.52      206.53      4.59 o 
   3   4   2        3.02        5.03      3.67 o 
   4   4   2       10.93       10.46      5.25 o 
   5   4   2       38.47       39.41      5.67 o 
  -5   5   2        9.77        6.66      6.78 o 
  -4   5   2        0.37        0.00      4.33 o 
  -3   5   2       92.31       95.31      4.42 o 
  -2   5   2     1629.68     1647.07     10.03 o 
  -1   5   2        7.32        8.51      1.59 o 
   0   5   2     1586.75     1732.20     11.02 o 
   1   5   2      583.97      594.48      6.19 o 
   2   5   2       20.64       17.51      3.13 o 
   3   5   2        3.94        5.07      4.58 o 
   4   5   2      151.39      152.11      7.13 o 
  -5   6   2      103.29      105.99      8.15 o 
  -4   6   2       56.42       49.99      6.47 o 
  -3   6   2      901.23      904.70     13.32 o 
  -2   6   2       10.62        9.21      3.18 o 
  -1   6   2     1261.79     1320.42      7.03 o 
   0   6   2      187.67      205.86      5.03 o 
   1   6   2      104.43      102.10      3.45 o 
   2   6   2     1294.01     1283.18     11.98 o 
   3   6   2      828.33      830.96     11.70 o 
   4   6   2      263.65      271.25      8.66 o 
  -5   7   2       19.18       24.16      7.30 o 
  -4   7   2        2.89        1.20      5.98 o 
  -3   7   2      349.46      354.34      9.50 o 
  -2   7   2      600.29      622.02      9.06 o 
  -1   7   2       71.97       72.35      3.51 o 
   0   7   2       55.02       65.77      3.89 o 
   1   7   2      308.34      330.40      5.46 o 
   2   7   2        2.89        4.86      4.07 o 
   3   7   2        0.57        0.62      4.67 o 
   4   7   2        2.21        3.99      5.40 o 
  -4   8   2      105.02      101.69      7.92 o 
  -3   8   2       98.96      105.35      5.89 o 
  -2   8   2      593.36      588.42      9.35 o 
  -1   8   2       87.72      104.16      5.34 o 
   0   8   2        5.37        4.61      3.67 o 
   1   8   2       20.45       16.31      3.47 o 
   2   8   2       95.63       90.90      5.35 o 
   3   8   2      143.83      132.41      6.85 o 
   4   8   2       42.12       30.94      5.97 o 
  -4   9   2      110.97      113.28      6.78 o 
  -3   9   2       14.42       18.98      4.84 o 
  -2   9   2      118.31      114.08      5.45 o 
  -1   9   2       13.03       10.61      4.21 o 
   0   9   2      276.65      279.13      6.59 o 
   1   9   2       59.14       57.78      4.28 o 
   2   9   2      702.51      700.94     10.84 o 
   3   9   2        2.63        3.71      5.23 o 
   4   9   2        0.05        2.75      5.69 o 
  -4  10   2        0.04        5.40      5.01 o 
  -3  10   2       30.44       22.03      5.20 o 
  -2  10   2      421.94      390.87      8.45 o 
  -1  10   2        0.02        1.33      4.52 o 
   0  10   2       52.65       55.71      5.00 o 
   1  10   2       20.71       22.20      4.08 o 
   2  10   2      422.50      410.30      9.26 o 
   3  10   2        0.07        0.00      6.24 o 
  -3  11   2      155.58      148.09      6.49 o 
  -2  11   2        7.81        7.10      4.97 o 
  -1  11   2      344.62      329.40      8.06 o 
   0  11   2      274.59      272.70      7.33 o 
   1  11   2       95.76       90.85      5.01 o 
   2  11   2       90.42       90.10      7.51 o 
   3  11   2       92.27      109.04      8.71 o 
  -3  12   2       43.27       44.59      5.25 o 
  -2  12   2      251.55      235.45      7.94 o 
  -1  12   2       12.79       14.40      5.31 o 
   0  12   2        6.97        6.40      4.85 o 
   1  12   2       18.21       19.21      4.54 o 
   2  12   2       23.98       19.85      6.26 o 
  -2  13   2       42.90       40.58      6.24 o 
  -1  13   2      192.01      195.57      7.69 o 
   0  13   2        3.31        2.26      5.10 o 
   1  13   2        0.20        0.00      5.28 o 
   2  13   2       39.05       34.84      7.06 o 
  -1  14   2      188.22      188.92      7.86 o 
   0  14   2       64.26       58.07      5.84 o 
   1  14   2        0.48        7.49      5.55 o 
  -1 -14   3        7.92        9.57      4.80 o 
   0 -14   3       46.04       49.10      5.38 o 
   1 -14   3      188.15      213.16      8.08 o 
  -2 -13   3       36.59       42.95      6.14 o 
  -1 -13   3        5.51        8.51      4.58 o 
   0 -13   3        0.01        0.00      4.81 o 
   1 -13   3        1.25        3.80      4.69 o 
   2 -13   3       69.76       81.29      7.86 o 
  -2 -12   3       32.16       31.71      5.86 o 
  -1 -12   3       56.41       63.89      5.44 o 
   0 -12   3       50.02       55.96      5.33 o 
   1 -12   3        0.42        0.00      5.25 o 
   2 -12   3      133.07      136.07      6.79 o 
   3 -12   3       21.49       25.79      5.49 o 
  -3 -11   3       59.53       67.55      7.17 o 
  -2 -11   3       33.70       34.04      5.36 o 
  -1 -11   3       91.61       92.41      5.42 o 
   0 -11   3      220.39      206.78      6.47 o 
   1 -11   3      271.62      279.92      8.17 o 
   2 -11   3      100.96       83.55      6.37 o 
   3 -11   3        1.34        2.67      4.27 o 
  -3 -10   3       95.91      100.32      7.42 o 
  -2 -10   3      145.22      142.14      6.67 o 
  -1 -10   3      100.21       96.53      4.81 o 
   0 -10   3      421.51      412.19      8.58 o 
   1 -10   3      259.38      259.22      7.41 o 
   2 -10   3       85.62       75.73      5.80 o 
   3 -10   3        0.27        0.17      4.33 o 
   4 -10   3       63.94       74.07      6.49 o 
  -4  -9   3      133.15      153.67      7.90 o 
  -3  -9   3      260.79      241.50      8.06 o 
  -2  -9   3      210.59      209.22      7.03 o 
  -1  -9   3       11.94       12.57      3.70 o 
   0  -9   3      387.76      396.18      7.99 o 
   1  -9   3      144.82      150.99      5.20 o 
   2  -9   3      562.18      530.66      7.72 o 
   3  -9   3      324.55      298.95      6.60 o 
   4  -9   3      308.65      340.72      9.34 o 
  -4  -8   3      161.54      177.34      8.09 o 
  -3  -8   3      157.55      162.32      6.90 o 
  -2  -8   3       26.66       31.06      4.02 o 
  -1  -8   3      175.34      186.23      4.80 o 
   0  -8   3       56.03       54.22      4.37 o 
   1  -8   3      161.09      163.70      4.94 o 
   2  -8   3       68.69       67.80      4.10 o 
   3  -8   3      262.75      243.96      5.98 o 
   4  -8   3        8.61       12.90      4.30 o 
  -4  -7   3       16.62       10.10      5.54 o 
  -3  -7   3       73.12       74.56      5.52 o 
  -2  -7   3       68.00       68.14      4.17 o 
  -1  -7   3       99.67      102.91      3.32 o 
   0  -7   3      778.98      764.50      8.79 o 
   1  -7   3      111.92      124.61      4.26 o 
   2  -7   3       58.96       54.32      3.69 o 
   3  -7   3        0.25        0.50      3.42 o 
   4  -7   3      161.98      154.13      6.96 o 
  -5  -6   3      109.09      122.16      7.26 o 
  -4  -6   3       29.77       25.33      5.88 o 
  -3  -6   3      350.83      326.21      7.96 o 
  -2  -6   3      235.25      225.09      5.24 o 
  -1  -6   3      247.70      226.69      3.76 o 
   0  -6   3       56.81       79.29      3.67 o 
   1  -6   3        0.82        1.60      2.58 o 
   2  -6   3        0.09        1.09      2.92 o 
   3  -6   3      138.44      128.59      5.66 o 
   4  -6   3       33.73       38.47      5.10 o 
  -5  -5   3       32.47       31.69      5.85 o 
  -4  -5   3        0.21        0.00      5.13 o 
  -3  -5   3      284.65      273.67      7.43 o 
  -2  -5   3        0.33        5.19      2.94 o 
  -1  -5   3      514.91      530.87      5.10 o 
   0  -5   3        4.59        6.65      2.59 o 
   1  -5   3      523.78      536.99      5.34 o 
   2  -5   3      221.82      234.08      4.89 o 
   3  -5   3      252.13      270.23      6.90 o 
   4  -5   3       44.46       42.16      5.11 o 
   5  -5   3       33.81       33.47      5.77 o 
  -5  -4   3       24.41       21.83      5.67 o 
  -4  -4   3      300.22      321.12      8.76 o 
  -3  -4   3      189.02      206.16      5.56 o 
  -2  -4   3      107.10      129.98      3.90 o 
  -1  -4   3     1070.19     1056.65      7.14 o 
   0  -4   3      277.90      258.56      3.79 o 
   1  -4   3     2728.37     2896.77     10.66 o 
   2  -4   3     1437.65     1427.09      8.40 o 
   3  -4   3      638.53      592.21      9.04 o 
   4  -4   3       65.08       58.87      5.55 o 
   5  -4   3       66.90       75.59      6.06 o 
  -5  -3   3       31.86       33.42      5.69 o 
  -4  -3   3      436.27      455.86      8.86 o 
  -3  -3   3       60.33       59.44      3.98 o 
  -2  -3   3       29.74       28.67      2.84 o 
  -1  -3   3       36.44       38.89      2.33 o 
   0  -3   3      725.46      693.48      4.91 o 
   1  -3   3        5.15        2.88      1.72 o 
   2  -3   3       28.19       20.39      2.64 o 
   3  -3   3      428.86      418.09      5.77 o 
   4  -3   3      357.25      345.69      6.86 o 
   5  -3   3        1.17        0.00      4.38 o 
  -5  -2   3      113.85      116.41      6.72 o 
  -4  -2   3        4.23        3.70      4.48 o 
  -3  -2   3      385.77      410.70      6.53 o 
  -2  -2   3      189.39      166.67      3.87 o 
  -1  -2   3        0.78        0.62      2.02 o 
   0  -2   3     1402.14     1360.72      5.85 o 
   1  -2   3       46.81       36.39      2.07 o 
   2  -2   3       69.56       72.42      2.84 o 
   3  -2   3       10.32       10.83      3.90 o 
   4  -2   3      485.79      479.50      9.24 o 
   5  -2   3       83.93       75.96      5.41 o 
  -5  -1   3      249.36      266.67      8.32 o 
  -4  -1   3      207.80      213.57      6.57 o 
  -3  -1   3      141.41      143.52      5.39 o 
  -2  -1   3      238.60      212.33      4.15 o 
  -1  -1   3      446.11      457.38      4.11 o 
   0  -1   3      837.55      852.47      6.74 o 
   1  -1   3       38.60       25.15      1.87 o 
   2  -1   3       14.48       11.07      1.89 o 
   3  -1   3      495.85      469.56      8.05 o 
   4  -1   3      134.91      139.93      5.79 o 
   5  -1   3       98.17      104.95      6.28 o 
  -5   0   3       66.06       65.46      6.18 o 
  -4   0   3       73.95       71.64      5.33 o 
  -3   0   3       96.57       99.04      4.39 o 
  -2   0   3        9.84        9.01      2.65 o 
  -1   0   3     1575.74     1532.64      6.83 o 
   0   0   3      247.49      246.58      2.98 o 
   1   0   3      841.13      858.97      5.43 o 
   2   0   3       12.99       13.76      2.53 o 
   3   0   3       84.75       80.77      4.89 o 
   4   0   3      144.42      135.58      6.38 o 
   5   0   3      227.44      243.97      7.92 o 
  -5   1   3       98.25       89.25      5.94 o 
  -4   1   3      190.23      194.24      6.33 o 
  -3   1   3      170.64      163.49      4.93 o 
  -2   1   3       55.08       57.62      3.33 o 
  -1   1   3     3784.58     3805.22     10.71 o 
   0   1   3     4298.84     4410.32     37.74 o 
   1   1   3     2877.64     2900.17      9.88 o 
   2   1   3        6.15        4.41      2.42 o 
   3   1   3      164.87      161.47      5.73 o 
   4   1   3       17.63       14.43      4.87 o 
   5   1   3       86.40       87.26      6.23 o 
  -5   2   3      159.20      158.31      5.92 o 
  -4   2   3      535.72      521.92      8.82 o 
  -3   2   3      570.06      602.08      7.70 o 
  -2   2   3      860.81      856.50      6.12 o 
  -1   2   3       34.07       43.66      2.30 o 
   0   2   3      124.66      118.31      2.42 o 
   1   2   3      144.05      146.44      3.12 o 
   2   2   3      696.36      696.33      6.91 o 
   3   2   3       42.91       42.08      3.96 o 
   4   2   3       16.71       18.16      4.85 o 
   5   2   3      450.17      458.92     10.17 o 
  -5   3   3        8.86        8.47      3.87 o 
  -4   3   3      429.57      425.68      6.81 o 
  -3   3   3      210.25      196.32      4.47 o 
  -2   3   3     1032.80     1042.11      7.96 o 
  -1   3   3        6.61       11.39      2.22 o 
   0   3   3       67.56       58.95      2.44 o 
   1   3   3       46.76       50.30      2.51 o 
   2   3   3      409.34      441.33      5.96 o 
   3   3   3        2.56        2.00      3.51 o 
   4   3   3       91.70       95.47      6.31 o 
   5   3   3       78.60       88.86      6.84 o 
  -5   4   3       74.45       70.92      6.46 o 
  -4   4   3        0.57        1.31      3.96 o 
  -3   4   3     1167.80     1204.33     10.53 o 
  -2   4   3       27.41       30.53      2.63 o 
  -1   4   3     1370.61     1397.10      7.89 o 
   0   4   3      516.63      531.41      5.91 o 
   1   4   3       85.93       93.04      2.75 o 
   2   4   3      146.67      142.11      4.25 o 
   3   4   3       11.38       11.51      3.75 o 
   4   4   3       47.03       47.90      5.58 o 
   5   4   3        7.74       13.42      6.28 o 
  -5   5   3       95.29       91.77      7.72 o 
  -4   5   3        3.41        3.33      4.39 o 
  -3   5   3      225.88      218.01      6.33 o 
  -2   5   3     2497.12     2518.35     14.00 o 
  -1   5   3      350.94      386.90      4.66 o 
   0   5   3       36.62       48.34      3.22 o 
   1   5   3      494.77      529.02      5.40 o 
   2   5   3      327.54      319.18      5.79 o 
   3   5   3       34.20       34.57      4.12 o 
   4   5   3        0.17        3.17      5.20 o 
  -5   6   3        1.62        3.91      6.64 o 
  -4   6   3       14.48       10.21      5.78 o 
  -3   6   3        5.57       14.30      4.18 o 
  -2   6   3      467.47      465.96      6.62 o 
  -1   6   3      132.88      143.19      3.58 o 
   0   6   3      226.99      240.03      5.32 o 
   1   6   3     2190.77     2220.51     12.34 o 
   2   6   3      244.48      240.83      5.61 o 
   3   6   3      516.34      517.62      9.74 o 
   4   6   3        0.12        2.71      5.52 o 
  -5   7   3        7.44       13.23      6.07 o 
  -4   7   3       92.66       92.40      7.24 o 
  -3   7   3      144.55      146.69      7.35 o 
  -2   7   3       53.24       52.53      3.57 o 
  -1   7   3       66.19       72.90      3.64 o 
   0   7   3      196.00      224.18      5.79 o 
   1   7   3       28.15       23.38      3.23 o 
   2   7   3     1495.71     1490.99     12.27 o 
   3   7   3        6.68        6.99      5.01 o 
   4   7   3        0.26        4.70      5.82 o 
  -4   8   3       42.68       42.48      6.61 o 
  -3   8   3      547.12      558.22     10.16 o 
  -2   8   3       31.11       36.49      4.23 o 
  -1   8   3        0.02        2.53      3.24 o 
   0   8   3       15.57       17.22      3.86 o 
   1   8   3       68.64       68.64      4.05 o 
   2   8   3      165.46      161.89      5.57 o 
   3   8   3      181.51      186.03      7.27 o 
   4   8   3       25.89       25.70      6.41 o 
  -4   9   3        2.96        4.77      5.62 o 
  -3   9   3      227.82      212.49      6.84 o 
  -2   9   3      120.70      131.80      5.61 o 
  -1   9   3        7.08        5.55      4.72 o 
   0   9   3        7.95        7.06      4.24 o 
   1   9   3      627.53      614.12      8.16 o 
   2   9   3       21.68       20.95      4.65 o 
   3   9   3       92.11       87.61      7.28 o 
  -4  10   3        6.86        8.23      5.13 o 
  -3  10   3        2.52        1.69      4.83 o 
  -2  10   3      152.58      146.74      6.99 o 
  -1  10   3       11.14        9.22      4.69 o 
   0  10   3       15.71       14.31      4.44 o 
   1  10   3      343.85      331.12      6.75 o 
   2  10   3        2.92        7.52      4.97 o 
   3  10   3       11.23       13.65      6.28 o 
  -3  11   3       25.41       29.03      5.43 o 
  -2  11   3      475.48      462.46      9.54 o 
  -1  11   3      308.23      320.46      8.19 o 
   0  11   3        8.92       11.15      4.75 o 
   1  11   3       14.52       12.82      4.25 o 
   2  11   3       63.76       75.62      6.14 o 
   3  11   3       14.85       10.70      6.39 o 
  -3  12   3       36.33       34.69      5.42 o 
  -2  12   3       39.71       34.29      5.90 o 
  -1  12   3      255.14      249.38      7.79 o 
   0  12   3      196.83      204.26      7.23 o 
   1  12   3       17.10       12.31      4.52 o 
   2  12   3       20.33       25.42      7.09 o 
  -2  13   3      120.21      110.95      6.87 o 
  -1  13   3       28.27       21.79      5.49 o 
   0  13   3      282.36      301.30      8.36 o 
   1  13   3       27.61       26.46      5.01 o 
  -1  14   3      102.40      103.33      6.96 o 
   0  14   3       17.13       19.46      5.55 o 
  -1 -14   4       93.66       96.02      6.06 o 
   0 -14   4       79.90       81.88      6.04 o 
   1 -14   4       17.44       21.48      5.49 o 
  -2 -13   4       12.71       16.71      6.28 o 
  -1 -13   4       10.77       10.12      4.68 o 
   0 -13   4       37.47       43.38      5.15 o 
   1 -13   4      151.37      148.49      7.12 o 
   2 -13   4        3.88        8.03      5.19 o 
  -2 -12   4       82.69       97.05      7.03 o 
  -1 -12   4        3.00        3.25      4.48 o 
   0 -12   4       35.31       36.01      5.03 o 
   1 -12   4       83.07       74.81      5.95 o 
   2 -12   4        1.26        4.41      5.00 o 
   3 -12   4       31.15       34.20      5.95 o 
  -3 -11   4        3.22        7.67      6.70 o 
  -2 -11   4       58.19       67.60      5.81 o 
  -1 -11   4       33.03       34.90      4.71 o 
   0 -11   4        3.89        5.23      4.54 o 
   1 -11   4       51.76       50.51      5.38 o 
   2 -11   4       70.09       71.67      5.94 o 
   3 -11   4       15.31       19.97      4.80 o 
  -3 -10   4       33.69       42.08      6.97 o 
  -2 -10   4        1.36        3.64      4.90 o 
  -1 -10   4      123.96      123.19      5.49 o 
   0 -10   4        1.50        1.93      4.26 o 
   1 -10   4       27.25       31.37      4.90 o 
   2 -10   4       42.01       37.12      4.47 o 
   3 -10   4       54.16       46.70      5.04 o 
  -4  -9   4       47.18       47.82      6.04 o 
  -3  -9   4       17.27       22.93      5.06 o 
  -2  -9   4        3.25        5.25      4.69 o 
  -1  -9   4      240.14      224.62      6.01 o 
   0  -9   4      821.73      836.20     10.59 o 
   1  -9   4       15.17       17.39      3.88 o 
   2  -9   4       13.11        8.85      3.87 o 
   3  -9   4        9.86       13.58      3.80 o 
   4  -9   4       89.89       92.57      5.95 o 
  -4  -8   4       11.59       17.64      5.29 o 
  -3  -8   4       16.54       15.60      4.92 o 
  -2  -8   4      192.00      185.25      5.45 o 
  -1  -8   4      168.98      163.96      4.60 o 
   0  -8   4      908.67      909.72     10.19 o 
   1  -8   4      346.52      335.75      6.23 o 
   2  -8   4       40.13       41.83      3.74 o 
   3  -8   4      143.92      129.11      5.38 o 
   4  -8   4       22.48       35.27      4.65 o 
  -4  -7   4       80.25       87.40      6.54 o 
  -3  -7   4        1.35        1.04      4.48 o 
  -2  -7   4        7.07        8.27      3.46 o 
  -1  -7   4       92.45       83.07      3.58 o 
   0  -7   4        5.54        5.12      3.29 o 
   1  -7   4      867.89      854.28      8.49 o 
   2  -7   4       67.55       67.65      3.83 o 
   3  -7   4        7.32        6.16      3.64 o 
   4  -7   4       15.76       23.76      5.08 o 
  -4  -6   4      151.83      161.42      7.34 o 
  -3  -6   4        7.18        8.83      3.85 o 
  -2  -6   4       28.41       27.59      3.58 o 
  -1  -6   4       18.47       15.05      2.56 o 
   0  -6   4     1009.18     1018.61      9.02 o 
   1  -6   4       58.29       66.48      3.32 o 
   2  -6   4      275.19      290.87      5.22 o 
   3  -6   4       62.97       59.91      4.86 o 
   4  -6   4        1.14        4.04      4.51 o 
  -5  -5   4       15.98       19.11      5.33 o 
  -4  -5   4      291.05      287.06      8.54 o 
  -3  -5   4      415.61      395.00      7.16 o 
  -2  -5   4      510.86      500.23      6.66 o 
  -1  -5   4      696.48      711.90      6.46 o 
   0  -5   4      266.46      259.37      4.22 o 
   1  -5   4      884.74      960.46      6.93 o 
   2  -5   4      230.37      259.21      4.65 o 
   3  -5   4       10.51        9.12      3.90 o 
   4  -5   4       66.50       71.22      5.57 o 
  -5  -4   4       33.69       31.92      5.40 o 
  -4  -4   4        0.01        0.00      5.01 o 
  -3  -4   4      498.61      483.65      7.45 o 
  -2  -4   4      689.50      669.91      7.18 o 
  -1  -4   4     1466.72     1484.94      8.40 o 
   0  -4   4     2201.65     2291.60      9.74 o 
   1  -4   4      531.38      516.43      4.84 o 
   2  -4   4       14.60       17.84      2.69 o 
   3  -4   4        0.04        0.64      3.94 o 
   4  -4   4      430.24      437.12      9.28 o 
   5  -4   4       23.49       18.93      5.54 o 
  -5  -3   4       45.30       47.13      6.01 o 
  -4  -3   4       18.62       15.57      5.16 o 
  -3  -3   4       11.28       15.75      3.70 o 
  -2  -3   4      465.62      457.43      5.87 o 
  -1  -3   4     1062.46     1057.81      6.68 o 
   0  -3   4     1590.94     1619.71      6.22 o 
   1  -3   4     1771.94     1800.19      7.77 o 
   2  -3   4      650.13      654.12      6.39 o 
   3  -3   4      878.95      874.79      8.55 o 
   4  -3   4       10.12        7.01      3.73 o 
   5  -3   4       26.91       27.02      4.38 o 
  -5  -2   4        2.17        3.87      4.97 o 
  -4  -2   4       36.69       37.54      5.15 o 
  -3  -2   4      221.41      215.88      5.45 o 
  -2  -2   4        0.19        0.00      2.48 o 
  -1  -2   4       15.85       10.44      1.92 o 
   0  -2   4      324.35      323.46      2.64 o 
   1  -2   4      427.96      422.85      4.00 o 
   2  -2   4      104.86      105.15      2.61 o 
   3  -2   4      512.61      499.00      8.30 o 
   4  -2   4      281.26      280.51      6.97 o 
   5  -2   4       80.47       81.37      5.49 o 
  -5  -1   4      175.48      188.40      7.17 o 
  -4  -1   4        0.79        0.00      4.29 o 
  -3  -1   4       99.06       91.40      4.89 o 
  -2  -1   4      350.38      318.02      5.88 o 
  -1  -1   4        3.51        2.25      1.74 o 
   0  -1   4       55.52       52.77      2.54 o 
   1  -1   4      126.61      106.62      2.19 o 
   2  -1   4        0.36        0.00      2.59 o 
   3  -1   4      193.77      192.34      5.97 o 
   4  -1   4      302.17      302.54      8.47 o 
   5  -1   4        1.75        0.72      4.52 o 
  -5   0   4      205.79      203.57      7.44 o 
  -4   0   4      345.35      351.52      7.66 o 
  -3   0   4      100.01      110.72      4.98 o 
  -2   0   4      293.69      281.31      5.13 o 
  -1   0   4      132.03      125.41      2.61 o 
   0   0   4      174.97      195.51      3.40 o 
   1   0   4      332.30      297.11      3.52 o 
   2   0   4      162.26      162.66      3.90 o 
   3   0   4      110.01      107.68      5.08 o 
   4   0   4       15.85       11.85      4.52 o 
   5   0   4       22.82       14.58      5.17 o 
  -5   1   4       26.66       19.10      5.42 o 
  -4   1   4      226.12      203.39      6.37 o 
  -3   1   4      147.63      128.28      4.70 o 
  -2   1   4     2185.81     2272.31     26.46 o 
  -1   1   4      375.17      362.07      3.04 o 
   0   1   4      401.81      387.11      2.96 o 
   1   1   4      417.93      452.14      4.32 o 
   2   1   4       82.66       79.60      3.31 o 
   3   1   4       21.27       16.91      3.58 o 
   4   1   4       73.45       72.79      5.70 o 
   5   1   4      125.05      126.33      6.67 o 
  -5   2   4       22.94       13.33      4.02 o 
  -4   2   4        4.21        1.40      4.42 o 
  -3   2   4     1029.67     1019.13      9.74 o 
  -2   2   4      355.91      388.25      4.32 o 
  -1   2   4     1801.29     1821.76      8.15 o 
   0   2   4      171.78      177.92      2.71 o 
   1   2   4      198.98      196.87      3.30 o 
   2   2   4       14.49       17.21      2.82 o 
   3   2   4      132.33      125.04      4.78 o 
   4   2   4       24.98       25.13      5.03 o 
   5   2   4        0.97        0.35      5.68 o 
  -5   3   4       14.24       10.11      4.52 o 
  -4   3   4      155.58      151.63      4.94 o 
  -3   3   4       37.91       37.78      3.27 o 
  -2   3   4      805.34      784.28      7.12 o 
  -1   3   4      202.37      220.54      3.63 o 
   0   3   4     2775.36     2859.43     10.35 o 
   1   3   4      476.62      501.17      5.15 o 
   2   3   4      307.90      321.83      5.39 o 
   3   3   4        5.98        7.30      3.61 o 
   4   3   4        5.91        9.57      4.66 o 
   5   3   4       37.33       43.26      6.37 o 
  -5   4   4        4.86        5.91      5.31 o 
  -4   4   4       66.76       61.48      5.57 o 
  -3   4   4      204.61      196.55      5.34 o 
  -2   4   4      268.66      271.89      4.22 o 
  -1   4   4      289.13      271.24      3.82 o 
   0   4   4       25.55       25.30      2.62 o 
   1   4   4     1631.75     1630.13      9.42 o 
   2   4   4        9.49       10.41      3.07 o 
   3   4   4      125.74      113.79      4.93 o 
   4   4   4       13.86       13.75      4.69 o 
  -5   5   4       36.29       44.11      7.45 o 
  -4   5   4       97.71       96.14      5.83 o 
  -3   5   4       76.69       74.15      4.92 o 
  -2   5   4       18.69       14.08      3.06 o 
  -1   5   4        2.98        4.24      2.20 o 
   0   5   4       28.75       42.79      3.19 o 
   1   5   4      229.47      265.00      4.57 o 
   2   5   4     1055.97     1012.16      9.41 o 
   3   5   4       87.47       85.07      4.77 o 
   4   5   4      102.31       96.19      6.61 o 
  -5   6   4        5.24       10.86      6.68 o 
  -4   6   4      106.94      108.54      7.39 o 
  -3   6   4      658.18      650.20      8.81 o 
  -2   6   4       15.26       14.22      3.28 o 
  -1   6   4       24.17       28.51      2.73 o 
   0   6   4      231.63      261.21      5.55 o 
   1   6   4       85.28       86.36      3.09 o 
   2   6   4     1192.37     1190.88     10.64 o 
   3   6   4      640.29      639.70      9.16 o 
   4   6   4      185.89      165.88      7.39 o 
  -5   7   4        4.48        5.16      7.28 o 
  -4   7   4        5.65        3.10      5.66 o 
  -3   7   4      444.03      433.29      9.08 o 
  -2   7   4      301.11      280.81      5.40 o 
  -1   7   4       32.25       30.77      3.45 o 
   0   7   4      308.45      322.34      6.59 o 
   1   7   4      998.99     1029.93      8.86 o 
   2   7   4      432.76      437.52      7.38 o 
   3   7   4      247.73      240.98      6.69 o 
   4   7   4        8.29       13.22      5.81 o 
  -4   8   4       13.65       13.98      6.39 o 
  -3   8   4       63.02       64.00      4.93 o 
  -2   8   4      220.69      229.12      6.24 o 
  -1   8   4      110.90      105.56      4.52 o 
   0   8   4       28.31       39.09      4.49 o 
   1   8   4      204.11      196.08      5.17 o 
   2   8   4      590.12      601.14      9.94 o 
   3   8   4       56.36       58.00      5.67 o 
   4   8   4       31.84       32.12      5.79 o 
  -4   9   4       64.02       58.93      5.38 o 
  -3   9   4       18.08       20.02      4.45 o 
  -2   9   4       34.33       29.66      4.45 o 
  -1   9   4       27.37       27.12      5.02 o 
   0   9   4       67.80       69.87      4.89 o 
   1   9   4      126.91      122.46      4.89 o 
   2   9   4      536.89      518.50      9.78 o 
   3   9   4      138.45      145.54      7.95 o 
  -4  10   4       10.55       14.37      5.36 o 
  -3  10   4       37.16       34.03      5.22 o 
  -2  10   4       11.03       14.37      5.32 o 
  -1  10   4       23.52       21.71      5.21 o 
   0  10   4      123.48      126.28      5.73 o 
   1  10   4       46.63       49.14      4.60 o 
   2  10   4        7.65        6.68      4.79 o 
   3  10   4       26.70       27.48      6.80 o 
  -3  11   4       30.92       35.44      5.63 o 
  -2  11   4       38.16       37.88      5.73 o 
  -1  11   4      138.09      120.87      6.16 o 
   0  11   4       17.74       17.95      4.85 o 
   1  11   4        0.56        0.00      4.46 o 
   2  11   4       42.06       40.74      5.92 o 
   3  11   4       86.16       93.10      9.03 o 
  -3  12   4       16.12       18.84      5.23 o 
  -2  12   4       51.51       56.77      6.28 o 
  -1  12   4      556.36      548.33     10.32 o 
   0  12   4        7.26       10.92      4.74 o 
   1  12   4        0.16        1.42      4.59 o 
   2  12   4        5.49       10.69      5.51 o 
  -2  13   4        8.53        9.07      5.81 o 
  -1  13   4      152.05      147.72      7.35 o 
   0  13   4       94.73       97.89      6.37 o 
   1  13   4       20.40       14.63      5.31 o 
  -1  14   4        0.10        0.34      5.53 o 
   0  14   4      131.37      129.81      7.25 o 
   0 -14   5        2.28        3.84      5.39 o 
  -2 -13   5       65.64       72.55      7.00 o 
  -1 -13   5      136.56      152.12      7.37 o 
   0 -13   5       89.35       89.24      5.72 o 
   1 -13   5        4.36        9.30      4.74 o 
   2 -13   5       25.26       25.97      5.72 o 
  -2 -12   5        7.20        8.24      5.42 o 
  -1 -12   5       47.32       50.79      5.22 o 
   0 -12   5       81.32       93.19      6.27 o 
   1 -12   5        5.86        1.03      4.98 o 
   2 -12   5        8.48       15.46      4.67 o 
  -3 -11   5       96.76       99.05      7.94 o 
  -2 -11   5        0.23        1.34      5.05 o 
  -1 -11   5       35.69       28.34      4.39 o 
   0 -11   5      524.16      517.05      9.76 o 
   1 -11   5       32.22       24.56      4.91 o 
   2 -11   5        0.90        0.00      4.20 o 
   3 -11   5        4.18        7.68      4.78 o 
  -3 -10   5        2.18        1.80      5.94 o 
  -2 -10   5        3.37        4.27      4.81 o 
  -1 -10   5      130.21      141.90      5.56 o 
   0 -10   5      749.37      725.55     10.72 o 
   1 -10   5      458.95      435.75      7.74 o 
   2 -10   5       25.36       22.44      4.20 o 
   3 -10   5       45.50       43.86      4.54 o 
  -4  -9   5       36.69       42.84      5.97 o 
  -3  -9   5       18.98       19.81      5.89 o 
  -2  -9   5       33.55       35.06      4.71 o 
  -1  -9   5      233.70      226.76      5.97 o 
   0  -9   5      157.38      163.95      5.91 o 
   1  -9   5      886.46      878.21      9.85 o 
   2  -9   5        0.28        0.59      3.75 o 
   3  -9   5        0.49        1.48      4.05 o 
   4  -9   5      138.72      161.43      7.56 o 
  -4  -8   5      174.81      175.32      7.49 o 
  -3  -8   5      171.18      175.14      5.97 o 
  -2  -8   5        4.33        4.20      4.25 o 
  -1  -8   5      155.50      157.04      4.99 o 
   0  -8   5      602.03      600.54      8.56 o 
   1  -8   5       29.31       35.11      3.79 o 
   2  -8   5       25.16       24.94      3.53 o 
   3  -8   5       44.94       52.74      4.56 o 
   4  -8   5        7.65       10.02      4.29 o 
  -4  -7   5        0.18        0.00      5.25 o 
  -3  -7   5       76.70       71.00      4.66 o 
  -2  -7   5      195.33      185.45      5.22 o 
  -1  -7   5        2.06        3.76      3.49 o 
   0  -7   5      527.89      526.75      7.46 o 
   1  -7   5      684.99      647.01      7.58 o 
   2  -7   5       64.58       57.29      3.68 o 
   3  -7   5       18.33       21.23      3.85 o 
   4  -7   5       16.90       18.46      4.41 o 
  -4  -6   5        6.30        4.07      5.00 o 
  -3  -6   5       14.64       14.57      3.87 o 
  -2  -6   5       10.58        6.87      3.26 o 
  -1  -6   5     1367.69     1390.27      9.42 o 
   0  -6   5       93.16       84.53      3.67 o 
   1  -6   5      977.56      956.57      8.26 o 
   2  -6   5      105.45       93.60      3.79 o 
   3  -6   5        1.17        1.29      3.90 o 
   4  -6   5       51.30       60.98      5.44 o 
  -5  -5   5       38.45       36.81      6.08 o 
  -4  -5   5      115.61      116.19      6.68 o 
  -3  -5   5       65.94       60.38      4.37 o 
  -2  -5   5       41.40       44.62      3.49 o 
  -1  -5   5     1291.06     1317.31     12.39 o 
   0  -5   5      698.07      712.98      5.11 o 
   1  -5   5      144.44      153.41      3.66 o 
   2  -5   5        2.63        1.97      2.58 o 
   3  -5   5      269.42      261.20      6.83 o 
   4  -5   5        0.00        0.00      4.34 o 
  -5  -4   5        0.86        0.26      5.43 o 
  -4  -4   5      270.87      255.72      8.12 o 
  -3  -4   5      106.84       99.26      4.72 o 
  -2  -4   5      192.88      195.61      4.54 o 
  -1  -4   5      134.76      139.76      3.26 o 
   0  -4   5       24.34       24.11      1.68 o 
   1  -4   5      160.99      174.46      3.16 o 
   2  -4   5      282.28      293.17      5.00 o 
   3  -4   5      658.80      630.56      9.30 o 
   4  -4   5       77.46       75.45      5.60 o 
  -5  -3   5       35.57       36.67      5.86 o 
  -4  -3   5        0.83        1.60      4.73 o 
  -3  -3   5       85.25       73.29      4.27 o 
  -2  -3   5      488.69      465.99      6.06 o 
  -1  -3   5      218.17      227.94      3.55 o 
   0  -3   5       48.65       62.87      1.76 o 
   1  -3   5      438.78      434.16      4.09 o 
   2  -3   5        6.23        7.93      2.40 o 
   3  -3   5      383.61      397.33      6.23 o 
   4  -3   5      166.30      164.42      5.32 o 
   5  -3   5        0.53        0.00      4.17 o 
  -5  -2   5       79.20       80.50      5.92 o 
  -4  -2   5       43.87       38.39      5.27 o 
  -3  -2   5        0.09        0.00      3.41 o 
  -2  -2   5      365.57      331.72      5.05 o 
  -1  -2   5      370.93      345.48      3.85 o 
   0  -2   5      526.36      543.96      5.62 o 
   1  -2   5      256.50      264.92      3.02 o 
   2  -2   5      316.69      308.96      4.32 o 
   3  -2   5        0.27        0.00      3.84 o 
   4  -2   5      108.75      108.25      5.22 o 
   5  -2   5       27.80       23.09      4.74 o 
  -5  -1   5        5.28        0.00      4.70 o 
  -4  -1   5      123.66      127.29      6.45 o 
  -3  -1   5       98.29       88.06      4.85 o 
  -2  -1   5       42.28       38.00      2.85 o 
  -1  -1   5      227.67      210.45      4.16 o 
   0  -1   5      613.16      660.25      6.42 o 
   1  -1   5      273.18      267.58      2.97 o 
   2  -1   5      555.39      551.50      6.80 o 
   3  -1   5      228.70      224.92      6.24 o 
   4  -1   5        6.63        5.87      4.63 o 
   5  -1   5        2.41        0.00      5.06 o 
  -5   0   5        8.84       10.86      4.99 o 
  -4   0   5      103.70      100.04      5.43 o 
  -3   0   5      371.91      347.18      7.16 o 
  -2   0   5       14.64       15.88      2.83 o 
  -1   0   5     3972.31     4011.97     41.78 o 
   0   0   5      493.41      489.77      5.13 o 
   1   0   5      366.80      367.56      3.36 o 
   2   0   5        3.70        4.02      2.49 o 
   3   0   5      153.36      166.41      5.77 o 
   4   0   5        0.95        0.00      4.49 o 
   5   0   5      169.02      160.09      7.05 o 
  -5   1   5        3.66        0.44      5.06 o 
  -4   1   5      319.31      307.36      7.21 o 
  -3   1   5       16.92       16.60      3.97 o 
  -2   1   5      167.72      146.18      3.29 o 
  -1   1   5      406.01      414.64      5.05 o 
   0   1   5      735.54      725.81      5.55 o 
   1   1   5      502.11      502.53      4.57 o 
   2   1   5        3.13        6.50      2.68 o 
   3   1   5      441.15      446.53      7.27 o 
   4   1   5       29.21       31.98      5.07 o 
   5   1   5       35.39       35.91      6.14 o 
  -5   2   5      139.63      143.67      5.52 o 
  -4   2   5        0.67        0.00      3.51 o 
  -3   2   5       44.42       33.49      3.22 o 
  -2   2   5      178.68      167.35      3.21 o 
  -1   2   5      215.69      205.03      3.20 o 
   0   2   5      705.43      748.97      4.36 o 
   1   2   5     1146.67     1169.18      7.26 o 
   2   2   5      207.80      210.87      4.57 o 
   3   2   5      288.75      287.82      6.24 o 
   4   2   5      221.81      216.75      7.41 o 
  -5   3   5      148.50      154.45      6.44 o 
  -4   3   5        9.59       12.88      3.82 o 
  -3   3   5      172.85      157.79      4.27 o 
  -2   3   5       39.35       39.33      2.53 o 
  -1   3   5      611.12      598.29      5.44 o 
   0   3   5     2093.37     2195.49      7.98 o 
   1   3   5      109.60      119.74      3.11 o 
   2   3   5      508.94      502.37      6.52 o 
   3   3   5       49.64       54.02      4.16 o 
   4   3   5        0.34        0.00      4.63 o 
  -5   4   5        0.02        2.42      5.08 o 
  -4   4   5        0.99        0.75      4.65 o 
  -3   4   5       88.82       86.20      4.36 o 
  -2   4   5       12.58       10.30      2.83 o 
  -1   4   5      471.59      480.49      4.83 o 
   0   4   5       16.36        6.98      2.08 o 
   1   4   5     3118.46     3168.74     13.17 o 
   2   4   5       47.08       44.24      3.54 o 
   3   4   5      432.22      429.07      9.29 o 
   4   4   5        6.79        4.64      4.53 o 
  -5   5   5        7.51        8.27      5.64 o 
  -4   5   5       16.47       18.62      4.73 o 
  -3   5   5      285.05      277.10      6.27 o 
  -2   5   5      313.40      303.93      5.51 o 
  -1   5   5      126.86      139.07      3.38 o 
   0   5   5      775.62      874.96      8.30 o 
   1   5   5      482.39      476.76      5.87 o 
   2   5   5     1041.97     1032.05      9.67 o 
   3   5   5      603.95      586.62      8.68 o 
   4   5   5       91.17      105.98      6.74 o 
  -5   6   5      111.80      110.37      8.07 o 
  -4   6   5      226.39      215.34      7.49 o 
  -3   6   5      106.39      100.65      4.84 o 
  -2   6   5      272.31      283.45      5.77 o 
  -1   6   5        1.13        0.25      2.46 o 
   0   6   5       12.40       16.05      3.32 o 
   1   6   5       67.35       65.00      4.02 o 
   2   6   5      376.85      364.78      6.59 o 
   3   6   5       51.72       55.11      4.63 o 
   4   6   5       14.82       19.02      5.09 o 
  -4   7   5      177.56      182.49      8.65 o 
  -3   7   5      291.81      283.10      6.67 o 
  -2   7   5        0.32       15.67      3.31 o 
  -1   7   5        3.65        2.99      3.24 o 
   0   7   5      263.86      268.56      6.22 o 
   1   7   5       48.80       49.28      3.93 o 
   2   7   5      213.96      203.49      6.47 o 
   3   7   5      185.04      188.33      6.16 o 
   4   7   5       70.30       69.77      6.41 o 
  -4   8   5      131.70      141.68      8.71 o 
  -3   8   5      157.27      148.97      5.92 o 
  -2   8   5       85.18       90.80      4.23 o 
  -1   8   5       86.24       94.81      4.60 o 
   0   8   5        4.21        0.00      4.04 o 
   1   8   5      622.13      612.02      8.54 o 
   2   8   5       30.73       34.69      4.72 o 
   3   8   5       29.98       27.53      5.09 o 
  -4   9   5        9.95       10.59      5.33 o 
  -3   9   5       23.06       29.16      4.58 o 
  -2   9   5       42.53       41.12      4.56 o 
  -1   9   5       26.46       23.89      4.86 o 
   0   9   5       61.83       59.04      5.19 o 
   1   9   5      111.02      119.64      5.17 o 
   2   9   5       68.06       79.99      5.54 o 
   3   9   5        1.36        0.00      5.24 o 
  -4  10   5       62.12       72.27      5.76 o 
  -3  10   5       24.63       24.06      4.88 o 
  -2  10   5       27.05       28.91      5.44 o 
  -1  10   5       68.32       70.76      5.80 o 
   0  10   5       54.97       50.81      4.85 o 
   1  10   5        5.14        3.24      4.07 o 
   2  10   5       47.00       48.22      5.36 o 
   3  10   5      133.87      136.52      8.56 o 
  -3  11   5        6.83        6.10      4.67 o 
  -2  11   5       23.43       19.11      5.39 o 
  -1  11   5      326.49      324.65      8.86 o 
   0  11   5      281.62      265.86      7.55 o 
   1  11   5       15.02       14.39      4.59 o 
   2  11   5        8.09        5.81      5.22 o 
  -3  12   5       28.87       31.65      6.11 o 
  -2  12   5       48.62       48.19      6.27 o 
  -1  12   5        3.13        3.26      4.86 o 
   0  12   5      130.32      130.87      6.35 o 
   1  12   5       15.27       15.08      4.74 o 
   2  12   5        2.95        5.28      5.00 o 
  -2  13   5       64.04       55.05      6.63 o 
  -1  13   5       31.23       28.32      5.82 o 
   0  13   5        2.26        5.37      5.47 o 
   1  13   5       20.33       21.84      5.43 o 
  -1 -13   6        1.97        0.31      5.40 o 
   0 -13   6      106.56      115.01      6.94 o 
   1 -13   6       39.17       38.18      6.24 o 
  -2 -12   6       55.34       63.28      6.22 o 
  -1 -12   6      489.12      509.15     10.59 o 
   0 -12   6        0.01        2.10      4.43 o 
   1 -12   6       79.16       83.99      6.92 o 
   2 -12   6       12.65        9.60     12.18 o 
  -3 -11   6        6.17        3.54      6.31 o 
  -2 -11   6      123.36      118.36      6.56 o 
  -1 -11   6       45.17       47.22      5.19 o 
   0 -11   6       70.37       69.10      5.54 o 
   1 -11   6      210.79      209.81      7.04 o 
   2 -11   6       22.56       30.47      7.11 o 
  -3 -10   6        0.04        4.22      4.82 o 
  -2 -10   6        9.27       11.02      4.71 o 
  -1 -10   6       73.91       72.56      5.28 o 
   0 -10   6      728.23      731.99     10.64 o 
   1 -10   6        4.85        5.90      3.71 o 
   2 -10   6       20.69       13.59      4.50 o 
   3 -10   6       22.65       15.49      6.71 o 
  -4  -9   6       13.66       17.55      5.75 o 
  -3  -9   6        5.57        5.48      4.84 o 
  -2  -9   6      130.01      137.20      6.15 o 
  -1  -9   6        7.44        9.65      4.30 o 
   0  -9   6      371.49      364.99      7.51 o 
   1  -9   6      564.59      517.56      7.96 o 
   2  -9   6       63.86       48.98      4.99 o 
   3  -9   6        2.34        4.97      6.98 o 
  -4  -8   6       60.49       63.02      5.83 o 
  -3  -8   6       15.57       16.98      4.18 o 
  -2  -8   6        0.05        0.65      4.01 o 
  -1  -8   6       58.51       58.87      4.57 o 
   0  -8   6        0.22        2.43      3.56 o 
   1  -8   6      105.30      106.17      4.39 o 
   2  -8   6      498.00      459.90      7.50 o 
   3  -8   6       20.78        6.07      6.90 o 
   4  -8   6      171.37      186.64     11.39 o 
  -4  -7   6      178.10      188.82      7.80 o 
  -3  -7   6       27.88       26.09      4.36 o 
  -2  -7   6      208.49      207.73      5.35 o 
  -1  -7   6       85.30       85.47      4.42 o 
   0  -7   6      379.43      381.89      6.59 o 
   1  -7   6        0.44        1.80      2.87 o 
   2  -7   6       46.31       50.61      3.53 o 
   3  -7   6       50.20       52.56      7.12 o 
   4  -7   6        0.63        4.55      7.05 o 
  -4  -6   6       11.79        9.10      5.22 o 
  -3  -6   6        2.43        3.33      3.68 o 
  -2  -6   6       31.16       31.50      3.51 o 
  -1  -6   6      197.73      213.80      5.11 o 
   0  -6   6      979.40     1009.24      8.96 o 
   1  -6   6       23.62       20.67      2.84 o 
   2  -6   6        4.06        2.89      2.83 o 
   3  -6   6        1.80        3.33      3.89 o 
   4  -6   6        7.69        8.30     11.11 o 
  -5  -5   6        2.47        0.00      5.67 o 
  -4  -5   6      267.24      253.75      8.00 o 
  -3  -5   6      461.31      421.63      7.36 o 
  -2  -5   6        1.21        3.18      3.05 o 
  -1  -5   6       73.35       77.51      2.96 o 
   0  -5   6      123.76      151.85      3.47 o 
   1  -5   6      323.80      309.95      4.71 o 
   2  -5   6      108.30       97.88      3.52 o 
   3  -5   6       54.32       59.51      5.19 o 
   4  -5   6      346.68      348.17     19.09 o 
  -5  -4   6      103.08      101.22      6.81 o 
  -4  -4   6        1.29        3.40      4.55 o 
  -3  -4   6       26.19       22.56      3.89 o 
  -2  -4   6      505.37      481.34      6.65 o 
  -1  -4   6      156.80      159.59      3.35 o 
   0  -4   6      138.61      141.99      2.56 o 
   1  -4   6       30.41       25.71      2.20 o 
   2  -4   6      581.86      575.65      6.45 o 
   3  -4   6       95.71       88.44      4.85 o 
   4  -4   6      193.74      213.71     16.39 o 
  -5  -3   6        0.30        0.69      5.21 o 
  -4  -3   6        2.90        2.98      4.47 o 
  -3  -3   6      441.32      423.53      7.06 o 
  -2  -3   6      221.21      212.94      4.53 o 
  -1  -3   6      104.31       94.33      2.66 o 
   0  -3   6      828.33      890.12      4.81 o 
   1  -3   6       66.64       67.29      2.10 o 
   2  -3   6      377.38      368.50      5.96 o 
   3  -3   6      287.20      278.78      5.43 o 
   4  -3   6       68.63       65.94      6.00 o 
  -5  -2   6        0.07        0.00      4.66 o 
  -4  -2   6        8.22        6.97      4.44 o 
  -3  -2   6      715.48      685.82      8.42 o 
  -2  -2   6      887.51      865.95      7.60 o 
  -1  -2   6       87.16       80.27      2.80 o 
   0  -2   6       62.42       69.97      1.51 o 
   1  -2   6       48.85       41.62      1.74 o 
   2  -2   6       60.74       56.72      2.61 o 
   3  -2   6      212.28      210.96      4.89 o 
   4  -2   6      134.14      126.26      6.27 o 
  -5  -1   6        0.88        0.00      4.80 o 
  -4  -1   6       92.66       86.49      5.69 o 
  -3  -1   6        0.24        2.18      3.78 o 
  -2  -1   6     1023.80      984.54      7.94 o 
  -1  -1   6        1.70        2.03      1.32 o 
   0  -1   6      185.17      207.46      4.03 o 
   1  -1   6      156.49      138.40      1.94 o 
   2  -1   6      124.32      129.86      3.98 o 
   3  -1   6       93.97       95.06      4.93 o 
   4  -1   6       28.75       29.74      5.72 o 
  -5   0   6        9.15        9.32      4.98 o 
  -4   0   6       62.44       59.52      5.27 o 
  -3   0   6        2.51        0.98      3.73 o 
  -2   0   6     1329.29     1379.87     10.19 o 
  -1   0   6      195.51      220.22      2.47 o 
   0   0   6       96.48      108.04      3.26 o 
   1   0   6      319.18      308.24      3.22 o 
   2   0   6      911.92      922.36      7.98 o 
   3   0   6       18.22       21.38      4.01 o 
   4   0   6       15.53       12.17      4.66 o 
  -5   1   6       57.84       63.07      5.79 o 
  -4   1   6       43.48       38.84      4.69 o 
  -3   1   6       81.33       68.70      4.67 o 
  -2   1   6      579.28      616.95      4.98 o 
  -1   1   6      676.85      663.34      4.82 o 
   0   1   6     3957.44     3948.47     52.63 o 
   1   1   6      725.85      749.30      5.53 o 
   2   1   6      589.69      614.44      6.83 o 
   3   1   6        0.65        1.57      3.43 o 
   4   1   6        2.44        0.89      4.29 o 
  -5   2   6        9.97        9.71      4.12 o 
  -4   2   6        0.01        0.00      3.37 o 
  -3   2   6       15.69       15.90      3.31 o 
  -2   2   6       16.17       17.25      2.40 o 
  -1   2   6       27.96       26.13      2.01 o 
   0   2   6       56.75       46.97      1.67 o 
   1   2   6     2779.59     2864.61     11.19 o 
   2   2   6      196.91      203.71      4.63 o 
   3   2   6      195.44      190.80      5.51 o 
   4   2   6       54.54       60.03      5.28 o 
  -5   3   6      182.62      205.29      6.77 o 
  -4   3   6      163.44      146.76      5.42 o 
  -3   3   6       23.73       29.50      4.36 o 
  -2   3   6      480.87      469.97      5.89 o 
  -1   3   6      260.90      276.15      4.05 o 
   0   3   6      358.59      419.40      3.90 o 
   1   3   6       95.03      101.97      3.01 o 
   2   3   6      905.82      907.34      8.56 o 
   3   3   6       31.17       31.20      3.88 o 
   4   3   6      125.32      128.48      5.83 o 
  -5   4   6        1.54        4.75      5.15 o 
  -4   4   6      207.85      205.79      7.17 o 
  -3   4   6      176.27      159.21      5.86 o 
  -2   4   6       38.20       45.20      3.24 o 
  -1   4   6       82.21       70.45      2.58 o 
   0   4   6       12.92       12.09      1.61 o 
   1   4   6     1220.62     1301.45      8.78 o 
   2   4   6      145.59      143.06      4.52 o 
   3   4   6        0.61        3.56      3.90 o 
   4   4   6      117.55      113.70      6.35 o 
  -5   5   6       42.51       51.34      6.41 o 
  -4   5   6       16.66       18.98      4.94 o 
  -3   5   6      155.45      159.85      5.20 o 
  -2   5   6        4.03        3.43      3.08 o 
  -1   5   6       16.92       14.25      2.36 o 
   0   5   6      154.85      141.48      4.17 o 
   1   5   6       38.28       41.91      3.09 o 
   2   5   6        2.45        1.89      3.22 o 
   3   5   6       46.94       48.97      4.25 o 
   4   5   6       12.17       12.35      5.08 o 
  -5   6   6        0.10        0.29      6.07 o 
  -4   6   6      172.42      184.19      7.28 o 
  -3   6   6      857.64      857.16      9.98 o 
  -2   6   6        8.78       13.33      3.48 o 
  -1   6   6      122.59      124.48      3.70 o 
   0   6   6      112.68      107.83      4.40 o 
   1   6   6      163.01      158.21      5.06 o 
   2   6   6       13.98       14.64      3.57 o 
   3   6   6        2.01        0.62      3.98 o 
   4   6   6      129.72      131.28      7.13 o 
  -4   7   6       67.66       74.31      6.87 o 
  -3   7   6      332.23      325.81      7.04 o 
  -2   7   6        1.06        1.61      3.23 o 
  -1   7   6      160.53      171.13      4.90 o 
   0   7   6       25.30       26.40      3.91 o 
   1   7   6      352.27      332.51      7.01 o 
   2   7   6      195.43      195.49      6.39 o 
   3   7   6       59.03       60.87      5.61 o 
   4   7   6       24.62       26.94      5.64 o 
  -4   8   6      197.04      218.66      9.75 o 
  -3   8   6       17.53       16.14      4.31 o 
  -2   8   6       68.85       70.80      4.01 o 
  -1   8   6       32.07       35.83      4.07 o 
   0   8   6       75.65       80.41      4.92 o 
   1   8   6       93.92       91.69      5.15 o 
   2   8   6      155.67      148.99      6.06 o 
   3   8   6       65.64       70.85      5.60 o 
  -4   9   6      113.29      129.75      7.04 o 
  -3   9   6      159.16      165.73      6.33 o 
  -2   9   6      257.60      255.23      6.64 o 
  -1   9   6       10.00       12.92      4.55 o 
   0   9   6        0.46        1.01      4.19 o 
   1   9   6      132.59      126.12      5.43 o 
   2   9   6        4.69        2.81      4.61 o 
   3   9   6      115.01      126.45      6.45 o 
  -4  10   6       26.98       26.52      5.59 o 
  -3  10   6        1.63        0.40      4.65 o 
  -2  10   6       12.84       13.29      5.19 o 
  -1  10   6       17.66       16.99      4.70 o 
   0  10   6      723.52      709.17     11.20 o 
   1  10   6       31.36       20.81      4.42 o 
   2  10   6       15.89       21.38      5.08 o 
   3  10   6        9.37       12.65      6.52 o 
  -3  11   6       57.01       55.41      5.68 o 
  -2  11   6      217.09      217.30      7.89 o 
  -1  11   6      528.66      521.28     10.62 o 
   0  11   6      215.68      196.02      6.82 o 
   1  11   6      213.32      181.11      6.75 o 
   2  11   6        0.32        1.89      5.39 o 
  -3  12   6        4.62        1.46      6.02 o 
  -2  12   6       60.68       62.79      6.41 o 
  -1  12   6      223.01      233.00      8.87 o 
   0  12   6      201.52      209.11      7.18 o 
   1  12   6       12.83       10.72      4.52 o 
  -2  13   6       10.93       10.05      5.96 o 
  -1  13   6       10.25       16.25      5.12 o 
   0  13   6      106.88      118.28      6.84 o 
   1  13   6       31.28       35.88      6.08 o 
  -1 -13   7      122.81      163.46     18.55 o 
   0 -13   7      186.89      187.94     18.55 o 
   1 -13   7       21.69       25.88     14.77 o 
  -2 -12   7       23.83       36.07      8.04 o 
  -1 -12   7       27.47       27.28     14.13 o 
   0 -12   7      471.00      474.65     23.29 o 
   1 -12   7        0.05        5.71     11.97 o 
   2 -12   7       25.38       30.36      7.77 o 
  -3 -11   7       15.93       15.11      4.92 o 
  -2 -11   7        0.14        0.23      4.77 o 
  -1 -11   7      368.33      376.20     12.78 o 
   0 -11   7       11.83        4.10     11.97 o 
   1 -11   7       34.53       49.06     12.08 o 
   2 -11   7       21.67       21.98      7.77 o 
  -3 -10   7       24.38       19.21      5.42 o 
  -2 -10   7        2.14        0.00      4.42 o 
  -1 -10   7        7.34        5.43      6.38 o 
   0 -10   7       26.79       16.82     10.78 o 
   1 -10   7       52.55       60.96      7.98 o 
   2 -10   7        6.59       10.36      7.20 o 
   3 -10   7       84.88       99.74     12.83 o 
  -3  -9   7       31.48       34.61      4.97 o 
  -2  -9   7       15.32       10.21      4.43 o 
  -1  -9   7      342.64      338.97      7.47 o 
   0  -9   7      147.08      164.00     13.91 o 
   1  -9   7       46.32       47.05      7.55 o 
   2  -9   7        0.02        0.96      6.78 o 
   3  -9   7       64.66       56.59      7.97 o 
  -4  -8   7       93.75      101.10      6.77 o 
  -3  -8   7        0.21        1.31      4.75 o 
  -2  -8   7        2.17        1.63      4.07 o 
  -1  -8   7       12.06       16.55      3.86 o 
   0  -8   7      372.66      396.58     16.93 o 
   1  -8   7      294.12      275.04     10.41 o 
   2  -8   7        3.81        4.82      6.37 o 
   3  -8   7       68.82       82.97      8.16 o 
  -4  -7   7        4.31        5.15      4.37 o 
  -3  -7   7      211.99      198.13      6.03 o 
  -2  -7   7       41.76       38.34      4.21 o 
  -1  -7   7       11.18       11.15      3.47 o 
   0  -7   7      109.14      107.72      4.97 o 
   1  -7   7      552.34      552.40     15.26 o 
   2  -7   7      281.04      264.03      8.18 o 
   3  -7   7        5.98        2.81      6.33 o 
   4  -7   7       67.67       76.02     13.80 o 
  -4  -6   7      332.63      328.52      8.78 o 
  -3  -6   7       57.46       47.73      4.29 o 
  -2  -6   7      105.06       95.58      4.15 o 
  -1  -6   7       14.69       14.20      3.06 o 
   0  -6   7       12.26       12.03      3.35 o 
   1  -6   7       33.45       30.52      6.29 o 
   2  -6   7       41.78       47.85      5.24 o 
   3  -6   7      171.51      167.48      9.40 o 
   4  -6   7       52.73       65.45     12.51 o 
  -4  -5   7        3.43        5.49      4.87 o 
  -3  -5   7       20.75       18.89      3.75 o 
  -2  -5   7      107.17       98.68      4.06 o 
  -1  -5   7      226.84      218.73      4.06 o 
   0  -5   7      338.41      355.51      5.42 o 
   1  -5   7       10.96        9.84      5.32 o 
   2  -5   7       54.91       60.58      6.42 o 
   3  -5   7      222.47      225.68     15.20 o 
   4  -5   7       18.07       22.21     12.18 o 
  -5  -4   7       50.43       48.84      6.08 o 
  -4  -4   7       50.12       43.99      5.40 o 
  -3  -4   7      516.34      485.79      7.70 o 
  -2  -4   7     1193.36     1168.69     10.26 o 
  -1  -4   7      424.70      431.14      4.91 o 
   0  -4   7       15.08       11.57      2.84 o 
   1  -4   7       11.29       19.65      4.98 o 
   2  -4   7        3.52        3.48      4.88 o 
   3  -4   7      234.17      240.45     15.20 o 
   4  -4   7      145.17      157.75     14.88 o 
  -5  -3   7       24.71       19.38      5.71 o 
  -4  -3   7      116.40      111.08      6.11 o 
  -3  -3   7      157.76      143.34      5.04 o 
  -2  -3   7     1429.69     1367.51      9.74 o 
  -1  -3   7      150.74      145.43      3.01 o 
   0  -3   7       99.14      117.48      4.24 o 
   1  -3   7        4.42        3.51      4.22 o 
   2  -3   7      265.73      278.19     13.91 o 
   3  -3   7        6.71       11.97      9.17 o 
   4  -3   7        1.50        0.00     10.46 o 
  -5  -2   7        1.73        2.73      5.01 o 
  -4  -2   7      235.86      217.12      7.36 o 
  -3  -2   7       17.13       17.26      3.71 o 
  -2  -2   7      702.73      679.81      8.21 o 
  -1  -2   7     1444.88     1411.35     12.99 o 
   0  -2   7       61.04       64.83      3.74 o 
   1  -2   7       14.85       15.01      2.67 o 
   2  -2   7      986.17      971.29     22.21 o 
   3  -2   7       85.63       74.61     11.21 o 
   4  -2   7       56.67       62.00     12.18 o 
  -5  -1   7       13.66       12.28      5.16 o 
  -4  -1   7        6.41        4.53      4.57 o 
  -3  -1   7      910.55      904.38     10.56 o 
  -2  -1   7      164.19      141.15      3.79 o 
  -1  -1   7       46.89       47.59      1.77 o 
   0  -1   7        1.52        1.54      2.53 o 
   1  -1   7      250.01      257.61      5.71 o 
   2  -1   7      463.56      455.56     15.85 o 
   3  -1   7      470.58      491.57     19.09 o 
   4  -1   7        7.49        9.17     10.24 o 
  -5   0   7       66.80       68.31      5.70 o 
  -4   0   7      131.52      113.56      6.01 o 
  -3   0   7       12.27       11.22      4.01 o 
  -2   0   7      293.59      318.59      5.41 o 
  -1   0   7      107.36      107.73      2.14 o 
   0   0   7      507.09      574.02      6.48 o 
   1   0   7      295.74      294.75      5.77 o 
   2   0   7       20.27       21.40      5.95 o 
   3   0   7      345.33      330.05     16.82 o 
   4   0   7       10.12       10.03     10.46 o 
  -5   1   7      164.06      170.46      7.46 o 
  -4   1   7        9.77       11.27      4.28 o 
  -3   1   7       47.11       48.83      4.44 o 
  -2   1   7      528.21      518.02      6.16 o 
  -1   1   7        3.88        4.01      1.46 o 
   0   1   7       14.45        5.96      4.55 o 
   1   1   7      386.49      414.64      5.00 o 
   2   1   7       49.75       46.84      6.32 o 
   3   1   7       49.74       49.38      7.20 o 
   4   1   7        0.15        0.22     11.11 o 
  -5   2   7       16.82       21.86      4.85 o 
  -4   2   7       45.51       48.88      4.09 o 
  -3   2   7      245.05      237.94      5.17 o 
  -2   2   7      284.70      275.25      4.52 o 
  -1   2   7      864.64      865.62      6.05 o 
   0   2   7      123.23      120.31      1.97 o 
   1   2   7      342.19      351.76      4.37 o 
   2   2   7       49.43       50.12      3.71 o 
   3   2   7       10.69       12.82      6.56 o 
   4   2   7        6.27        5.93     10.24 o 
  -5   3   7        4.62        2.30      4.50 o 
  -4   3   7       14.67       18.30      4.69 o 
  -3   3   7       24.58       22.85      4.08 o 
  -2   3   7       24.86       28.69      2.87 o 
  -1   3   7      827.86      838.89      9.64 o 
   0   3   7       22.48       15.45      1.69 o 
   1   3   7      485.03      491.42      5.38 o 
   2   3   7        0.53        1.12      2.86 o 
   3   3   7      295.00      288.03     10.75 o 
   4   3   7        6.48        6.68      6.97 o 
  -5   4   7      132.08      139.26      7.69 o 
  -4   4   7       33.17       23.10      5.06 o 
  -3   4   7       22.58       23.30      4.14 o 
  -2   4   7      155.71      153.22      4.22 o 
  -1   4   7        5.69        5.72      1.94 o 
   0   4   7       85.52       73.43      2.91 o 
   1   4   7      132.86      130.63      3.58 o 
   2   4   7       97.48      101.13      4.13 o 
   3   4   7       11.16        9.41      4.08 o 
   4   4   7       12.75       12.82      7.03 o 
  -5   5   7        0.45        0.95      5.11 o 
  -4   5   7      105.34      108.08      6.17 o 
  -3   5   7       25.75       24.53      4.26 o 
  -2   5   7      144.92      147.92      4.51 o 
  -1   5   7       27.41       35.24      2.64 o 
   0   5   7       15.98       16.51      2.90 o 
   1   5   7       62.88       59.63      3.78 o 
   2   5   7       53.02       50.51      3.71 o 
   3   5   7       50.89       49.66      4.75 o 
   4   5   7       39.48       41.62     12.29 o 
  -4   6   7      451.31      467.03     10.16 o 
  -3   6   7        0.88        0.52      4.08 o 
  -2   6   7      497.84      490.33      6.51 o 
  -1   6   7        3.24        3.06      3.02 o 
   0   6   7        0.68        0.58      3.31 o 
   1   6   7      158.56      144.76      5.01 o 
   2   6   7      410.18      407.50      7.90 o 
   3   6   7       87.56       90.17      5.51 o 
   4   6   7        0.23        1.94     10.35 o 
  -4   7   7      249.21      271.92      8.41 o 
  -3   7   7      154.58      157.65      5.70 o 
  -2   7   7      182.84      180.73      4.85 o 
  -1   7   7      339.68      344.27      6.41 o 
   0   7   7       40.07       40.96      4.21 o 
   1   7   7       26.04       28.56      4.05 o 
   2   7   7       12.80       10.98      4.04 o 
   3   7   7       81.59       83.87      5.46 o 
  -4   8   7        9.90        7.42      5.72 o 
  -3   8   7        9.95       11.63      3.76 o 
  -2   8   7      835.52      828.94      9.00 o 
  -1   8   7       11.99        8.52      3.72 o 
   0   8   7      923.67      884.98     11.04 o 
   1   8   7        8.34       10.44      4.08 o 
   2   8   7        2.39        3.39      4.51 o 
   3   8   7       35.13       36.95      5.33 o 
  -4   9   7       88.40       93.43      6.73 o 
  -3   9   7       29.77       29.31      4.65 o 
  -2   9   7        1.41        2.22      3.41 o 
  -1   9   7     1474.53     1422.43     17.23 o 
   0   9   7       23.33       30.84      4.67 o 
   1   9   7      379.49      372.94      8.33 o 
   2   9   7       17.83       19.11      4.71 o 
   3   9   7       77.93       74.28      6.18 o 
  -3  10   7        2.24        6.31      4.54 o 
  -2  10   7      273.23      259.54      8.02 o 
  -1  10   7       14.82       15.99      4.93 o 
   0  10   7      127.55      140.44      6.34 o 
   1  10   7      184.33      158.97      6.59 o 
   2  10   7       37.84       41.22      5.33 o 
  -3  11   7       37.83       39.04      5.53 o 
  -2  11   7        0.02        2.85      5.30 o 
  -1  11   7      121.89      112.04      6.52 o 
   0  11   7      171.98      164.01      6.53 o 
   1  11   7       19.76       20.41      4.89 o 
   2  11   7        0.00        1.98      4.81 o 
  -2  12   7      220.73      234.52      8.76 o 
  -1  12   7      139.31      148.22      7.36 o 
   0  12   7        0.31        3.29      4.98 o 
   1  12   7       65.89       57.26      5.88 o 
  -1  13   7      256.24      281.34      9.37 o 
   0  13   7       23.63       21.64      5.40 o 
   0 -13   8       25.34       22.10     12.08 o 
  -2 -12   8       58.12       77.42     15.42 o 
  -1 -12   8      263.45      294.15     20.06 o 
   0 -12   8       23.87       29.00     11.65 o 
   1 -12   8       45.30       37.52     13.05 o 
  -2 -11   8      187.16      198.07     17.47 o 
  -1 -11   8       35.29       33.75     12.08 o 
   0 -11   8      120.64      138.77     15.20 o 
   1 -11   8        0.49        0.00     10.78 o 
   2 -11   8        0.83        4.83      7.83 o 
  -3 -10   8       19.52       24.05     11.32 o 
  -2 -10   8        2.74        4.96     12.51 o 
  -1 -10   8       25.55       26.85     11.11 o 
   0 -10   8        3.03        7.98     10.35 o 
   1 -10   8        4.41        5.43      7.31 o 
   2 -10   8       13.62       13.03      7.08 o 
  -3  -9   8      206.86      220.61     15.53 o 
  -2  -9   8        3.11        1.83      9.81 o 
  -1  -9   8       36.25       30.73     11.00 o 
   0  -9   8      192.20      192.04     14.56 o 
   1  -9   8      194.90      190.40     10.22 o 
   2  -9   8      208.96      213.58     10.86 o 
   3  -9   8       13.59        5.50     10.89 o 
  -4  -8   8      378.39      372.87      9.55 o 
  -3  -8   8       12.58       16.41      7.11 o 
  -2  -8   8       96.05       86.91     11.54 o 
  -1  -8   8      107.76       97.15     11.65 o 
   0  -8   8      112.15      113.97     12.62 o 
   1  -8   8       28.14       29.59      7.11 o 
   2  -8   8      110.48       95.33      8.19 o 
   3  -8   8        5.57        4.74     11.11 o 
  -4  -7   8      109.84      106.08      6.40 o 
  -3  -7   8      425.01      431.72     10.27 o 
  -2  -7   8      146.91      148.26     13.15 o 
  -1  -7   8      311.98      318.19     15.96 o 
   0  -7   8      306.66      302.56     15.20 o 
   1  -7   8      152.66      154.04      8.65 o 
   2  -7   8        0.73        0.00      9.06 o 
   3  -7   8      123.42      124.86     13.26 o 
  -4  -6   8       16.41       21.24      4.84 o 
  -3  -6   8      146.80      138.90      5.41 o 
  -2  -6   8      471.93      454.33     12.18 o 
  -1  -6   8      163.19      159.04     12.40 o 
   0  -6   8      139.58      138.02     11.32 o 
   1  -6   8      485.59      469.14     11.86 o 
   2  -6   8      457.96      434.97     18.11 o 
   3  -6   8       57.36       50.03     11.65 o 
   4  -6   8      118.10      120.12     15.20 o 
  -4  -5   8        0.31        0.94      4.13 o 
  -3  -5   8      473.23      463.10      7.72 o 
  -2  -5   8      539.84      540.69     12.28 o 
  -1  -5   8       64.62       58.95      5.24 o 
   0  -5   8       93.58       99.04      6.93 o 
   1  -5   8        9.13        9.21      5.66 o 
   2  -5   8       57.30       49.17      9.60 o 
   3  -5   8        2.05        2.70      9.06 o 
   4  -5   8        0.01        4.96      9.70 o 
  -4  -4   8        7.16        6.35      4.22 o 
  -3  -4   8      474.93      469.66      7.57 o 
  -2  -4   8      223.57      223.14      6.48 o 
  -1  -4   8      439.88      448.73      9.66 o 
   0  -4   8       39.18       43.01      3.69 o 
   1  -4   8      206.32      219.98      8.12 o 
   2  -4   8      507.55      501.39     18.22 o 
   3  -4   8       20.20       13.69      9.92 o 
   4  -4   8        9.61        6.04      9.70 o 
  -5  -3   8        4.12        5.10      5.43 o 
  -4  -3   8       70.48       57.83      5.32 o 
  -3  -3   8      844.83      804.71     10.59 o 
  -2  -3   8       69.69       66.26      4.60 o 
  -1  -3   8       15.64       15.83      4.50 o 
   0  -3   8       12.84       16.12      3.32 o 
   1  -3   8      857.94      825.85     12.73 o 
   2  -3   8      350.83      349.78     15.63 o 
   3  -3   8      187.71      183.30     14.02 o 
   4  -3   8        6.26        9.70     10.24 o 
  -5  -2   8        3.26        1.67      4.86 o 
  -4  -2   8        3.10        2.36      4.58 o 
  -3  -2   8      519.77      526.16      7.75 o 
  -2  -2   8      666.66      639.65      9.34 o 
  -1  -2   8       65.24       68.47      5.44 o 
   0  -2   8       59.98       54.20      3.93 o 
   1  -2   8      392.40      401.45      9.01 o 
   2  -2   8       11.09        8.30      8.41 o 
   3  -2   8      234.63      209.50     14.56 o 
   4  -2   8        4.18        7.01      9.92 o 
  -5  -1   8       23.69       29.26      5.01 o 
  -4  -1   8      202.68      196.68      7.03 o 
  -3  -1   8       67.46       65.42      4.55 o 
  -2  -1   8     1229.41     1210.69      8.91 o 
  -1  -1   8      271.79      279.52      5.91 o 
   0  -1   8      408.30      456.38      6.39 o 
   1  -1   8      283.54      289.50      6.61 o 
   2  -1   8      448.14      436.37     16.28 o 
   3  -1   8        3.55        2.26      9.60 o 
   4  -1   8        8.88       10.24     10.78 o 
  -5   0   8        0.65        0.01      4.71 o 
  -4   0   8       18.14       15.16      4.64 o 
  -3   0   8      146.07      136.57      5.35 o 
  -2   0   8      220.64      223.48      4.76 o 
  -1   0   8      358.66      406.78      7.01 o 
   0   0   8       32.23       38.42      3.15 o 
   1   0   8       42.62       46.94      3.95 o 
   2   0   8      538.03      527.17     16.44 o 
   3   0   8       11.08       15.74      9.81 o 
   4   0   8       30.85       38.71     12.40 o 
  -5   1   8        0.59        3.56      4.40 o 
  -4   1   8        2.86        0.50      3.73 o 
  -3   1   8       58.95       56.56      3.53 o 
  -2   1   8       68.93       66.27      2.68 o 
  -1   1   8     1206.36     1240.72     13.87 o 
   0   1   8      224.22      223.71      5.52 o 
   1   1   8       63.22       65.56      5.57 o 
   2   1   8      272.75      269.55      9.72 o 
   3   1   8       41.70       40.82      7.23 o 
   4   1   8       37.50       44.86     11.86 o 
  -5   2   8       88.70      102.55      5.36 o 
  -4   2   8       32.87       27.84      3.92 o 
  -3   2   8      147.55      155.51      4.50 o 
  -2   2   8      282.25      298.05      5.52 o 
  -1   2   8        2.11        2.90      4.14 o 
   0   2   8      269.64      277.42      6.00 o 
   1   2   8       88.63       77.72      5.85 o 
   2   2   8       51.27       58.43      6.57 o 
   3   2   8      170.07      151.14      9.26 o 
   4   2   8      125.67      125.18     13.91 o 
  -5   3   8       90.03      108.33      7.16 o 
  -4   3   8      178.90      176.03      6.87 o 
  -3   3   8       18.13       19.55      4.06 o 
  -2   3   8       89.10       94.35      3.55 o 
  -1   3   8      448.26      435.50      5.73 o 
   0   3   8       15.28       12.31      2.97 o 
   1   3   8      120.89      119.49      6.31 o 
   2   3   8      191.69      187.18      8.60 o 
   3   3   8       10.55        9.67      6.75 o 
   4   3   8      167.44      175.51     14.66 o 
  -5   4   8        0.00        0.00      5.04 o 
  -4   4   8      270.40      290.60      8.27 o 
  -3   4   8      303.43      294.65      7.17 o 
  -2   4   8      351.07      355.48      5.70 o 
  -1   4   8      845.31      852.08      7.46 o 
   0   4   8     1839.76     1881.72     20.01 o 
   1   4   8      282.85      300.40     13.80 o 
   2   4   8        0.02        0.00      5.48 o 
   3   4   8      148.45      161.13      9.45 o 
   4   4   8        1.89        0.00      6.90 o 
  -5   5   8      220.47      233.85      8.84 o 
  -4   5   8        7.19        7.39      4.86 o 
  -3   5   8      537.21      538.68      9.20 o 
  -2   5   8        3.61        3.20      3.15 o 
  -1   5   8        9.23        8.45      2.82 o 
   0   5   8       61.26       56.75      5.13 o 
   1   5   8       71.53       71.60      9.70 o 
   2   5   8       60.70       73.00     10.89 o 
   3   5   8        0.07        0.82      6.39 o 
   4   5   8       86.64       93.00      9.61 o 
  -4   6   8        8.37        9.59      5.05 o 
  -3   6   8        2.58        6.00      4.16 o 
  -2   6   8       23.28       24.54      3.60 o 
  -1   6   8       60.17       59.30      3.76 o 
   0   6   8      716.08      684.05      8.53 o 
   1   6   8      134.65      139.85     12.29 o 
   2   6   8       66.86       60.71     10.24 o 
   3   6   8       43.22       41.30     10.46 o 
  -4   7   8       10.48       13.41      4.83 o 
  -3   7   8      162.82      160.00      6.42 o 
  -2   7   8      235.47      226.50      5.86 o 
  -1   7   8     1370.41     1361.99     11.56 o 
   0   7   8       35.60       36.23      4.17 o 
   1   7   8      671.47      643.16     10.83 o 
   2   7   8       31.98       28.14      9.60 o 
   3   7   8       88.45      101.14     13.15 o 
  -4   8   8      175.40      212.26      9.62 o 
  -3   8   8       20.33       20.52      3.74 o 
  -2   8   8      390.78      386.05      7.37 o 
  -1   8   8       38.21       45.67      4.17 o 
   0   8   8      510.05      476.07      8.53 o 
   1   8   8       79.01       65.49      5.37 o 
   2   8   8        4.86        0.00      9.06 o 
   3   8   8       44.42       32.24     11.00 o 
  -4   9   8       99.87      102.03      6.97 o 
  -3   9   8      194.86      214.82      7.70 o 
  -2   9   8      198.74      196.56      6.20 o 
  -1   9   8      356.97      352.88      8.16 o 
   0   9   8      555.22      518.57     10.57 o 
   1   9   8       95.28       95.09      5.43 o 
   2   9   8       20.78       18.33      9.49 o 
  -3  10   8       64.13       57.04      6.02 o 
  -2  10   8        8.43       13.73      4.87 o 
  -1  10   8       93.40       91.85      5.99 o 
   0  10   8        0.81        0.56      4.32 o 
   1  10   8       49.77       53.55      5.35 o 
   2  10   8      142.51      158.40     15.31 o 
  -3  11   8       18.82       18.27      5.30 o 
  -2  11   8        7.36        7.06      4.76 o 
  -1  11   8        1.72        2.44      5.25 o 
   0  11   8       15.24       10.82      4.64 o 
   1  11   8       10.09       10.00      5.03 o 
  -2  12   8        6.64        7.13      5.14 o 
  -1  12   8      108.21      126.58      6.81 o 
   0  12   8      146.00      143.22      7.06 o 
   1  12   8        0.03        0.00      5.10 o 
  -1 -12   9        5.82        2.48     13.48 o 
   0 -12   9       12.89        9.06     13.37 o 
   1 -12   9       29.54       47.23     14.02 o 
  -2 -11   9      437.08      438.85     21.67 o 
  -1 -11   9      341.15      358.30     20.49 o 
   0 -11   9       34.14       32.78     12.29 o 
   1 -11   9       21.19       30.95     11.86 o 
   2 -11   9       86.39       84.98      9.97 o 
  -3 -10   9      127.23      148.04     15.85 o 
  -2 -10   9       30.88       40.00     12.83 o 
  -1 -10   9        0.11        2.16     11.21 o 
   0 -10   9       58.52       61.68     13.37 o 
   1 -10   9       50.79       45.74      8.12 o 
   2 -10   9       88.83       95.73      9.11 o 
  -3  -9   9        7.33        8.19     10.03 o 
  -2  -9   9      107.47       86.26     13.37 o 
  -1  -9   9       69.96       49.60     12.08 o 
   0  -9   9      132.92      149.98     13.91 o 
   1  -9   9       78.16       83.94      8.58 o 
   2  -9   9       27.11       32.35     11.11 o 
   3  -9   9       78.27      100.92     14.45 o 
  -3  -8   9      153.53      155.59     14.56 o 
  -2  -8   9      173.15      206.05     15.20 o 
  -1  -8   9       32.20       35.47     11.21 o 
   0  -8   9      238.41      239.91     15.53 o 
   1  -8   9      181.06      193.09      9.87 o 
   2  -8   9       56.20       58.87     11.86 o 
   3  -8   9        0.03        0.00     11.21 o 
  -4  -7   9      105.57      115.48     13.05 o 
  -3  -7   9      155.26      171.98     14.56 o 
  -2  -7   9       57.64       67.61     11.65 o 
  -1  -7   9       48.24       49.17     10.57 o 
   0  -7   9      103.61      108.47     12.08 o 
   1  -7   9      258.11      254.17     10.31 o 
   2  -7   9       44.12       51.43     10.67 o 
   3  -7   9        7.44        6.69      9.70 o 
  -4  -6   9        0.35        3.83      6.83 o 
  -3  -6   9      226.45      238.80     10.54 o 
  -2  -6   9      115.51      112.89     12.29 o 
  -1  -6   9      862.37      797.26     21.78 o 
   0  -6   9      571.69      575.14     18.55 o 
   1  -6   9       39.94       42.16      6.63 o 
   2  -6   9       72.08       75.69     11.43 o 
   3  -6   9        5.40        5.71     10.67 o 
  -4  -5   9      130.74      136.37      9.91 o 
  -3  -5   9      237.18      235.12     11.11 o 
  -2  -5   9      558.61      556.02     15.37 o 
  -1  -5   9       12.90       13.26      9.60 o 
   0  -5   9       24.34       24.49      6.15 o 
   1  -5   9      259.09      241.69      9.30 o 
   2  -5   9       84.91       80.76     11.00 o 
   3  -5   9       12.97        4.96     10.35 o 
  -4  -4   9       87.12       86.43     10.51 o 
  -3  -4   9      381.87      388.06     12.05 o 
  -2  -4   9       86.19       91.13      7.17 o 
  -1  -4   9      101.03       94.22      6.18 o 
   0  -4   9       28.63       29.39      5.95 o 
   1  -4   9       43.42       45.50      6.08 o 
   2  -4   9       46.75       39.14      9.81 o 
   3  -4   9      449.03      445.64     20.06 o 
   4  -4   9       10.69       14.23     12.18 o 
  -4  -3   9       15.85       16.28     10.24 o 
  -3  -3   9       13.30       13.55      6.45 o 
  -2  -3   9      235.92      224.62      9.04 o 
  -1  -3   9       82.20       78.48      5.96 o 
   0  -3   9       23.13       27.11      3.90 o 
   1  -3   9      633.60      628.32     12.40 o 
   2  -3   9     1245.45     1240.10     27.39 o 
   3  -3   9        0.56        0.00      9.06 o 
   4  -3   9       57.59       54.13     13.05 o 
  -5  -2   9       42.34       40.57      6.68 o 
  -4  -2   9        5.36        0.00      6.21 o 
  -3  -2   9       59.64       59.44      7.50 o 
  -2  -2   9        4.24        7.93      5.60 o 
  -1  -2   9       18.36       24.51      5.21 o 
   0  -2   9       21.12       19.66      3.84 o 
   1  -2   9      130.98      130.77      6.65 o 
   2  -2   9      688.95      670.89     20.49 o 
   3  -2   9      287.88      285.84     16.71 o 
   4  -2   9        0.54        4.31     10.67 o 
  -5  -1   9        2.92        0.00      5.15 o 
  -4  -1   9      215.14      226.18     14.66 o 
  -3  -1   9      544.49      522.74     19.30 o 
  -2  -1   9      433.06      436.55     11.31 o 
  -1  -1   9       92.55       93.63      4.64 o 
   0  -1   9      222.81      249.48      5.48 o 
   1  -1   9      380.79      401.21      7.81 o 
   2  -1   9      309.49      316.25     14.99 o 
   3  -1   9      242.38      244.22     15.53 o 
   4  -1   9      109.84      128.42     15.20 o 
  -5   0   9      209.87      230.44      8.43 o 
  -4   0   9       73.06       66.33      5.50 o 
  -3   0   9       51.24       50.46     10.35 o 
  -2   0   9      131.23      129.71     10.57 o 
  -1   0   9     1180.92     1240.99     12.19 o 
   0   0   9      283.42      314.13      5.91 o 
   1   0   9      469.69      468.37     10.82 o 
   2   0   9      101.55       99.78      7.70 o 
   3   0   9        0.34        3.67      9.27 o 
   4   0   9        7.72        6.04     10.14 o 
  -5   1   9        1.50        0.44      4.47 o 
  -4   1   9        1.49        2.74      3.60 o 
  -3   1   9       23.71       30.30      9.49 o 
  -2   1   9       26.37       25.12      8.19 o 
  -1   1   9        2.77        0.22      4.06 o 
   0   1   9       16.44       25.84      3.79 o 
   1   1   9       11.17       11.94      5.03 o 
   2   1   9      347.32      330.52     10.75 o 
   3   1   9       75.75       89.02      8.63 o 
   4   1   9       62.06       68.58     13.26 o 
  -5   2   9        4.88        2.62      4.17 o 
  -4   2   9      175.61      183.51      5.56 o 
  -3   2   9       27.10       24.17      5.70 o 
  -2   2   9      255.61      264.50     13.48 o 
  -1   2   9      544.91      564.13     10.87 o 
   0   2   9      344.61      346.77      7.05 o 
   1   2   9      248.78      256.95      8.57 o 
   2   2   9       10.21       10.75      5.85 o 
   3   2   9      503.38      506.85     14.17 o 
   4   2   9        3.21        3.67     11.32 o 
  -5   3   9       87.50       92.23      6.56 o 
  -4   3   9       20.23       17.36      4.82 o 
  -3   3   9      114.40      119.17      7.43 o 
  -2   3   9       92.43       78.71     10.14 o 
  -1   3   9       63.87       62.03      5.82 o 
   0   3   9      407.20      396.33     10.28 o 
   1   3   9       66.87       70.81      6.47 o 
   2   3   9       11.64       16.76      5.95 o 
   3   3   9       70.79       75.30      8.10 o 
   4   3   9      152.52      158.74     10.63 o 
  -4   4   9      104.71      100.04      6.10 o 
  -3   4   9       38.74       47.27      4.47 o 
  -2   4   9      521.83      528.51     11.58 o 
  -1   4   9      110.54      108.03      6.91 o 
   0   4   9       32.59       30.62      8.09 o 
   1   4   9      432.42      421.81     16.61 o 
   2   4   9      153.77      161.09     13.05 o 
   3   4   9       13.04       12.98      6.28 o 
  -4   5   9       97.68      118.34      6.45 o 
  -3   5   9        4.42        6.50      3.82 o 
  -2   5   9      179.22      174.85      8.17 o 
  -1   5   9      527.13      502.98     12.03 o 
   0   5   9      985.60      953.17     22.43 o 
   1   5   9       86.44       73.86     10.57 o 
   2   5   9       10.02        5.61      9.38 o 
   3   5   9        2.15        7.12      9.81 o 
  -4   6   9       45.25       50.08      5.64 o 
  -3   6   9      269.21      256.67      7.03 o 
  -2   6   9     1038.40     1000.29     13.21 o 
  -1   6   9        0.09        1.27      5.91 o 
   0   6   9       95.75      102.22     11.00 o 
   1   6   9      340.69      327.79     16.17 o 
   2   6   9       16.00       25.45      9.60 o 
   3   6   9       23.87       20.49     10.46 o 
  -4   7   9       96.05      102.34      6.06 o 
  -3   7   9        5.31        0.76      4.07 o 
  -2   7   9      121.17      116.98      6.36 o 
  -1   7   9       79.40       77.35      7.39 o 
   0   7   9      762.65      757.79     22.64 o 
   1   7   9       59.66       62.00     10.67 o 
   2   7   9        2.91        0.00     10.57 o 
   3   7   9       55.52       66.20     12.62 o 
  -4   8   9        0.12        2.02      4.83 o 
  -3   8   9       76.20       76.10      5.52 o 
  -2   8   9       15.26       13.55      3.72 o 
  -1   8   9       38.33       42.58      7.14 o 
   0   8   9        1.77        0.00     10.03 o 
   1   8   9      114.62      111.06     12.72 o 
   2   8   9      341.42      368.55     18.76 o 
  -3   9   9       10.45       11.71      4.36 o 
  -2   9   9       34.13       38.56      4.51 o 
  -1   9   9       81.31       77.28      7.73 o 
   0   9   9        3.35        8.30      9.92 o 
   1   9   9       46.96       39.03     10.78 o 
   2   9   9      140.96      155.48     14.99 o 
  -3  10   9      169.33      185.10      7.65 o 
  -2  10   9      239.94      232.70      6.79 o 
  -1  10   9        5.11        6.59      6.91 o 
   0  10   9       15.52       20.06     11.21 o 
   1  10   9       38.26       42.48     12.18 o 
   2  10   9       14.03       11.21     10.89 o 
  -2  11   9       12.30       11.56      4.62 o 
  -1  11   9       24.35       21.21      7.38 o 
   0  11   9        3.68        4.64     12.08 o 
   1  11   9       66.82       83.03     14.34 o 
  -1  12   9       60.68       60.02      8.61 o 
   0  12   9        0.46        0.00     11.00 o 
  -2 -11  10       36.67       37.85     13.91 o 
  -1 -11  10       19.00        8.84     12.51 o 
   0 -11  10       21.53       19.52     12.40 o 
   1 -11  10       70.77       67.82     13.69 o 
  -2 -10  10       68.93       88.85     15.10 o 
  -1 -10  10      173.74      195.27     16.82 o 
   0 -10  10       50.37       48.09     12.29 o 
   1 -10  10       24.41       26.55      8.50 o 
   2 -10  10       82.61       85.51     13.15 o 
  -3  -9  10       85.81      110.20     13.37 o 
  -2  -9  10        8.06        4.74     11.86 o 
  -1  -9  10        0.08        8.41     11.21 o 
   0  -9  10        4.27        0.00     11.21 o 
   1  -9  10       22.72       27.47      7.76 o 
   2  -9  10        2.44        4.53     11.21 o 
  -3  -8  10       40.84       53.48     11.86 o 
  -2  -8  10       29.66       34.40     12.18 o 
  -1  -8  10      158.76      163.57     14.45 o 
   0  -8  10       95.23       84.10     12.51 o 
   1  -8  10       13.89       21.56      7.31 o 
   2  -8  10       47.14       56.82     12.51 o 
   3  -8  10       17.75       30.41     10.89 o 
  -3  -7  10       13.16        8.52     11.11 o 
  -2  -7  10       42.24       46.15     11.21 o 
  -1  -7  10      133.58      138.23     12.83 o 
   0  -7  10      105.94      102.22     11.75 o 
   1  -7  10      193.39      189.83      9.76 o 
   2  -7  10       37.77       22.32     10.57 o 
   3  -7  10       14.34       17.14     11.00 o 
  -4  -6  10       15.23       17.36      7.11 o 
  -3  -6  10       38.93       31.94      7.31 o 
  -2  -6  10      411.89      399.17     18.01 o 
  -1  -6  10       30.33       29.44     10.03 o 
   0  -6  10      242.64      262.34     14.56 o 
   1  -6  10      657.30      622.08     18.11 o 
   2  -6  10      347.56      344.18     17.90 o 
   3  -6  10       91.41       89.60     12.83 o 
  -4  -5  10      155.88      154.12     10.37 o 
  -3  -5  10      242.59      249.62     10.74 o 
  -2  -5  10      379.97      367.02     11.04 o 
  -1  -5  10       70.64       69.01     11.21 o 
   0  -5  10      654.36      635.72     13.82 o 
   1  -5  10      731.94      692.84     14.26 o 
   2  -5  10      666.63      611.48     21.89 o 
   3  -5  10        3.69        3.23     10.46 o 
  -4  -4  10       20.67       16.58      7.33 o 
  -3  -4  10       71.26       74.91      8.10 o 
  -2  -4  10        3.39        8.33      5.75 o 
  -1  -4  10      119.52      106.52      6.74 o 
   0  -4  10       29.83       29.86      6.36 o 
   1  -4  10      192.12      184.65     13.48 o 
   2  -4  10      222.34      218.56     14.45 o 
   3  -4  10       22.26       22.43     10.46 o 
  -4  -3  10       89.49      106.64     13.48 o 
  -3  -3  10       33.31       34.39      7.39 o 
  -2  -3  10      179.89      184.68      8.80 o 
  -1  -3  10        2.88        3.96      5.09 o 
   0  -3  10      325.66      325.74      7.50 o 
   1  -3  10      421.39      422.48     10.74 o 
   2  -3  10      186.95      182.33     13.37 o 
   3  -3  10      120.80      110.74     12.94 o 
  -4  -2  10       52.33       49.17     11.11 o 
  -3  -2  10       21.93       22.30      6.74 o 
  -2  -2  10       74.64       77.39      7.17 o 
  -1  -2  10       94.37       97.35      6.75 o 
   0  -2  10      310.51      305.11      7.29 o 
   1  -2  10      524.80      523.49     17.47 o 
   2  -2  10      207.09      210.58     13.80 o 
   3  -2  10       23.18       19.52      9.81 o 
  -4  -1  10      147.01      156.24     14.13 o 
  -3  -1  10       38.47       37.31      9.49 o 
  -2  -1  10      149.28      142.33      8.23 o 
  -1  -1  10       23.10       32.81      4.11 o 
   0  -1  10      125.78      135.43      4.81 o 
   1  -1  10        0.09        0.00      5.08 o 
   2  -1  10     1035.24     1024.88     25.12 o 
   3  -1  10      194.32      208.53     15.74 o 
   4  -1  10       34.55       34.72     13.26 o 
  -4   0  10      152.29      162.17     14.45 o 
  -3   0  10      729.90      744.96     22.54 o 
  -2   0  10      367.23      367.79     15.20 o 
  -1   0  10       17.34       17.66      4.14 o 
   0   0  10        0.03        4.56      3.46 o 
   1   0  10      258.74      256.74      9.22 o 
   2   0  10       47.60       54.97      7.28 o 
   3   0  10      339.43      334.04     17.79 o 
   4   0  10      346.14      341.37     20.06 o 
  -4   1  10      271.92      269.89     17.14 o 
  -3   1  10        0.42        6.25      8.41 o 
  -2   1  10       25.74       17.79      8.41 o 
  -1   1  10       14.76       14.21      4.84 o 
   0   1  10       12.60       13.10      3.96 o 
   1   1  10      108.70      108.80      7.15 o 
   2   1  10      201.66      209.53      9.50 o 
   3   1  10        0.07        2.28      6.98 o 
  -4   2  10       18.87       23.72     10.24 o 
  -3   2  10       66.93       68.25     10.57 o 
  -2   2  10       86.39       91.87     10.57 o 
  -1   2  10      235.59      232.05      8.29 o 
   0   2  10        0.00        1.29      5.22 o 
   1   2  10       27.07       22.56      5.44 o 
   2   2  10        0.03        0.00      6.09 o 
   3   2  10       14.52       18.97      6.90 o 
  -4   3  10       37.76       40.00     10.46 o 
  -3   3  10        3.62        2.05      8.52 o 
  -2   3  10       75.29       70.19      9.81 o 
  -1   3  10      192.42      184.41      7.98 o 
   0   3  10      144.11      143.46      7.78 o 
   1   3  10       46.16       45.83     10.03 o 
   2   3  10        4.40        3.37      5.70 o 
   3   3  10       63.33       75.24      8.28 o 
  -4   4  10       47.08       49.28     10.89 o 
  -3   4  10       37.25       33.43     10.14 o 
  -2   4  10      157.61      157.96     12.40 o 
  -1   4  10      213.84      211.61      8.95 o 
   0   4  10     1082.78     1060.78     23.61 o 
   1   4  10       16.73       15.63      8.84 o 
   2   4  10      134.26      127.66     12.94 o 
   3   4  10       65.40       77.09     11.86 o 
  -4   5  10       94.23       89.17     12.62 o 
  -3   5  10       10.47        4.21      8.52 o 
  -2   5  10       24.22       24.40      6.11 o 
  -1   5  10     1053.78     1011.52     16.83 o 
   0   5  10      364.99      353.88     15.53 o 
   1   5  10      349.50      360.68     17.04 o 
   2   5  10        1.83        1.94      9.81 o 
   3   5  10        0.44        4.53      9.92 o 
  -4   6  10       21.87       20.49      9.60 o 
  -3   6  10       29.30       24.26     10.67 o 
  -2   6  10       65.99       60.56      7.09 o 
  -1   6  10      381.22      391.25     11.85 o 
   0   6  10        0.01        0.00      9.27 o 
   1   6  10      123.04      112.89     12.40 o 
   2   6  10      100.30       71.27     12.18 o 
   3   6  10       47.54       51.11     11.97 o 
  -4   7  10      158.09      165.40     15.42 o 
  -3   7  10       43.22       35.47     10.03 o 
  -2   7  10      111.79      109.79      8.38 o 
  -1   7  10       54.89       53.42      7.24 o 
   0   7  10        8.98       10.46      9.06 o 
   1   7  10       43.45       24.80     10.03 o 
   2   7  10        3.20       15.31     11.21 o 
  -3   8  10      103.96      115.59     12.29 o 
  -2   8  10        4.03        2.45      6.29 o 
  -1   8  10       22.24       20.73      7.04 o 
   0   8  10      291.43      302.56     16.93 o 
   1   8  10       55.72       49.17     11.75 o 
   2   8  10       20.38       22.10     11.21 o 
  -3   9  10       57.91       65.77     10.46 o 
  -2   9  10      108.77      115.79      8.79 o 
  -1   9  10        2.96        3.02     10.03 o 
   0   9  10      125.18      136.18     14.77 o 
   1   9  10      110.27      110.41     13.26 o 
   2   9  10       39.36       53.16     13.05 o 
  -2  10  10       30.18       32.02      7.46 o 
  -1  10  10       63.26       64.59     13.15 o 
   0  10  10       26.34       35.80     12.40 o 
   1  10  10       73.90       80.76     14.56 o 
  -2  11  10       36.27       31.59     11.86 o 
  -1  11  10        2.22       11.11     11.43 o 
   0  11  10       29.34       29.54     12.94 o 
  -1 -11  11       23.70       17.90     11.75 o 
   0 -11  11       14.44       18.44     12.72 o 
  -2 -10  11        3.97        6.04     13.15 o 
  -1 -10  11       15.38       18.87     12.62 o 
   0 -10  11      131.19      133.06     15.42 o 
   1 -10  11       48.63       47.23     12.72 o 
  -2  -9  11       34.52       46.04     11.43 o 
  -1  -9  11        2.80        9.49     10.24 o 
   0  -9  11        8.07        0.00     10.14 o 
   1  -9  11       18.77       14.22      7.37 o 
   2  -9  11        0.37        4.85     10.57 o 
  -3  -8  11        2.29        2.59      9.92 o 
  -2  -8  11       41.68       50.25     11.75 o 
  -1  -8  11        1.96        0.00     10.14 o 
   0  -8  11        3.77        7.66      9.70 o 
   1  -8  11      107.42      109.54      9.38 o 
   2  -8  11       53.98       58.01     11.43 o 
  -3  -7  11      124.67      140.50     15.42 o 
  -2  -7  11       11.29        8.95     11.00 o 
  -1  -7  11       52.00       56.18     11.43 o 
   0  -7  11        2.25        4.64     11.00 o 
   1  -7  11       51.76       45.82      8.41 o 
   2  -7  11      112.68      118.28     13.15 o 
  -4  -6  11        0.52        0.00      7.25 o 
  -3  -6  11      274.24      289.94     17.79 o 
  -2  -6  11       92.00       87.12     11.97 o 
  -1  -6  11      644.47      679.95     21.57 o 
   0  -6  11      104.00      114.29     11.97 o 
   1  -6  11      312.24      294.54     11.19 o 
   2  -6  11        3.04        0.00     10.67 o 
   3  -6  11      193.54      170.90     15.20 o 
  -4  -5  11        3.86        7.76      6.62 o 
  -3  -5  11      432.87      427.68     13.56 o 
  -2  -5  11       85.17       88.42     12.29 o 
  -1  -5  11       57.87       62.97     11.21 o 
   0  -5  11       95.33      109.87      8.11 o 
   1  -5  11     1529.96     1517.17     20.88 o 
   2  -5  11      530.88      471.41     20.70 o 
   3  -5  11       72.11       83.56     12.40 o 
  -4  -4  11       13.45       19.35      7.69 o 
  -3  -4  11        0.14        0.55      6.18 o 
  -2  -4  11      127.96      114.26      7.67 o 
  -1  -4  11      117.33      126.26     12.40 o 
   0  -4  11      611.07      597.54     18.71 o 
   1  -4  11       62.30       66.10     10.57 o 
   2  -4  11       12.03       14.99     10.35 o 
   3  -4  11        3.38       10.78     11.00 o 
  -4  -3  11      104.87      105.88     13.69 o 
  -3  -3  11        8.63       12.89      7.18 o 
  -2  -3  11        5.12        9.63      6.24 o 
  -1  -3  11       61.88       48.51      6.01 o 
   0  -3  11        9.79        7.93      5.91 o 
   1  -3  11       63.91       56.28     10.24 o 
   2  -3  11       23.33       18.87      9.38 o 
   3  -3  11       33.20       34.29     11.75 o 
  -4  -2  11       77.40       87.01     12.18 o 
  -3  -2  11      300.87      286.92     11.38 o 
  -2  -2  11       29.78       29.21      6.59 o 
  -1  -2  11        9.72       11.05      5.80 o 
   0  -2  11       54.80       54.04      4.86 o 
   1  -2  11       76.77       80.01     10.14 o 
   2  -2  11        2.40        2.16      8.41 o 
   3  -2  11       58.70       50.03     10.89 o 
  -4  -1  11       29.54       31.81     10.89 o 
  -3  -1  11      191.43      186.43     13.69 o 
  -2  -1  11      270.61      266.07     10.42 o 
  -1  -1  11        0.52        0.27      5.34 o 
   0  -1  11       40.78       41.69      4.13 o 
   1  -1  11       47.68       41.12      6.59 o 
   2  -1  11       57.54       55.75     10.35 o 
   3  -1  11        8.30        7.66     11.00 o 
  -4   0  11      219.74      209.29     16.07 o 
  -3   0  11        1.23        4.10      9.06 o 
  -2   0  11      393.24      390.97     16.39 o 
  -1   0  11      426.96      425.60     14.23 o 
   0   0  11      313.67      325.96      6.87 o 
   1   0  11       40.81       38.27      6.25 o 
   2   0  11      207.65      212.90     10.30 o 
   3   0  11      737.93      756.61     25.23 o 
  -4   1  11      123.13      124.86     13.80 o 
  -3   1  11       68.85       71.81     10.89 o 
  -2   1  11       71.73       74.72     10.24 o 
  -1   1  11       57.57       67.80      6.13 o 
   0   1  11      113.84      117.20      5.66 o 
   1   1  11       47.81       43.08      6.21 o 
   2   1  11       24.79       21.85      6.34 o 
   3   1  11       54.85       69.08      8.53 o 
  -4   2  11       26.75       21.35     11.43 o 
  -3   2  11        7.43        4.64      9.06 o 
  -2   2  11        2.38        0.00      8.63 o 
  -1   2  11       10.68       13.44      5.45 o 
   0   2  11      417.25      432.59     11.55 o 
   1   2  11        4.66        4.74      8.52 o 
   2   2  11      134.78      124.45      8.26 o 
   3   2  11       14.29       19.43      7.22 o 
  -4   3  11        4.83        4.96     10.14 o 
  -3   3  11       14.39        9.70      9.17 o 
  -2   3  11       15.77       12.72      8.73 o 
  -1   3  11       34.34       34.77      5.97 o 
   0   3  11       35.98       38.60      9.17 o 
   1   3  11      103.50      113.54     11.97 o 
   2   3  11        3.55        6.15      9.49 o 
   3   3  11       44.96       43.08      8.00 o 
  -4   4  11       20.65       23.29     10.35 o 
  -3   4  11       92.01       86.91     12.08 o 
  -2   4  11       13.70       10.46      9.17 o 
  -1   4  11      413.10      391.48     14.99 o 
   0   4  11       41.61       30.73      8.95 o 
   1   4  11      160.44      148.48     12.83 o 
   2   4  11        6.02       12.62     10.57 o 
   3   4  11        0.49        0.00     11.97 o 
  -4   5  11      150.38      179.85     15.74 o 
  -3   5  11        1.00        0.86      9.60 o 
  -2   5  11      118.41      102.65     11.54 o 
  -1   5  11     1802.82     1679.00     24.37 o 
   0   5  11     1019.55      974.42     24.58 o 
   1   5  11        0.06        0.11      8.84 o 
   2   5  11       34.63       42.16     10.89 o 
   3   5  11      121.81      131.55     15.31 o 
  -4   6  11        4.86        6.25     11.54 o 
  -3   6  11      146.19      148.80     13.37 o 
  -2   6  11      424.75      405.15     12.23 o 
  -1   6  11       16.64       13.84      6.34 o 
   0   6  11       40.45       28.14      9.70 o 
   1   6  11       14.55       17.90      9.70 o 
   2   6  11      508.80      547.64     22.75 o 
  -3   7  11        9.50        7.12      9.92 o 
  -2   7  11        5.26        4.69      6.36 o 
  -1   7  11        3.58        3.24      6.75 o 
   0   7  11       17.05       24.48     10.35 o 
   1   7  11        7.51        8.19     10.89 o 
   2   7  11       77.20       82.16     12.18 o 
  -3   8  11       39.32       36.66     10.46 o 
  -2   8  11        1.44        3.60      6.82 o 
  -1   8  11       93.05       96.22      8.86 o 
   0   8  11        2.36        2.80     10.46 o 
   1   8  11       66.95       53.91     12.72 o 
   2   8  11       23.91       31.81     12.29 o 
  -3   9  11       62.34       91.11     12.51 o 
  -2   9  11        5.56        4.31      6.87 o 
  -1   9  11        1.81        0.00      9.92 o 
   0   9  11        0.13        1.83      9.60 o 
   1   9  11        5.28        1.29     10.35 o 
  -2  10  11       31.08       27.82      7.95 o 
  -1  10  11        6.72        5.07     10.57 o 
   0  10  11       50.38       38.92     13.05 o 
   1  10  11      179.96      179.10     16.82 o 
  -1  11  11       30.31       31.16     14.56 o 
  -1 -10  12      115.06      126.26     16.28 o 
   0 -10  12        4.64        4.53     10.78 o 
  -2  -9  12        4.88        8.41     12.62 o 
  -1  -9  12      104.97      119.47     13.69 o 
   0  -9  12       19.09       21.35     12.40 o 
   1  -9  12      104.25      117.77      9.99 o 
  -2  -8  12       50.66       58.23     13.48 o 
  -1  -8  12       75.61       75.91     12.08 o 
   0  -8  12        9.27       22.43     11.43 o 
   1  -8  12       90.62       86.57      9.06 o 
   2  -8  12       15.69       32.99     11.97 o 
  -3  -7  12        3.83        0.00     12.08 o 
  -2  -7  12      112.71      115.37     14.23 o 
  -1  -7  12        0.32        0.00     11.00 o 
   0  -7  12        0.26        3.77      9.49 o 
   1  -7  12       83.10      102.83      8.99 o 
   2  -7  12      175.41      169.93     15.20 o 
  -3  -6  12        0.12        0.00     10.35 o 
  -2  -6  12       22.86       28.36     11.54 o 
  -1  -6  12       76.33       66.74     11.32 o 
   0  -6  12        0.63        5.50      9.17 o 
   1  -6  12        0.27        0.00     10.03 o 
   2  -6  12      279.65      270.43     17.58 o 
  -3  -5  12        0.06        0.00      6.74 o 
  -2  -5  12      126.64      126.16     13.37 o 
  -1  -5  12      154.91      172.52     13.91 o 
   0  -5  12      674.76      698.00     20.70 o 
   1  -5  12       21.29       17.68     10.35 o 
   2  -5  12      225.58      220.72     16.50 o 
  -4  -4  12       18.40       18.65      9.27 o 
  -3  -4  12       96.43       99.00      9.06 o 
  -2  -4  12      211.55      208.38      9.65 o 
  -1  -4  12       34.59       35.26     10.67 o 
   0  -4  12       25.76       36.29      6.73 o 
   1  -4  12      145.36      146.75     12.94 o 
   2  -4  12        8.74        4.64      9.49 o 
   3  -4  12       24.01       17.68     10.78 o 
  -4  -3  12        7.82        9.70     10.67 o 
  -3  -3  12       12.19       16.49      7.28 o 
  -2  -3  12      107.60      106.06      8.11 o 
  -1  -3  12       94.12       86.53      7.60 o 
   0  -3  12        2.18        2.22      6.17 o 
   1  -3  12       61.46       56.82     10.46 o 
   2  -3  12       57.98       61.14     11.75 o 
   3  -3  12        6.37        6.25     11.32 o 
  -4  -2  12       30.42       30.30     11.32 o 
  -3  -2  12       11.76       12.83      9.38 o 
  -2  -2  12      140.54      152.41      9.03 o 
  -1  -2  12      395.20      395.99     12.45 o 
   0  -2  12      243.43      245.07      7.48 o 
   1  -2  12       17.94       13.69      8.95 o 
   2  -2  12       26.09       36.66      9.81 o 
   3  -2  12       54.40       55.31     11.65 o 
  -4  -1  12       14.03       24.37     11.65 o 
  -3  -1  12      118.84      110.20     12.08 o 
  -2  -1  12      171.63      177.48     12.72 o 
  -1  -1  12      265.51      267.77     10.00 o 
   0  -1  12       13.75       17.91      4.10 o 
   1  -1  12      632.31      626.18     14.36 o 
   2  -1  12       35.35       30.08      9.81 o 
   3  -1  12       79.36       93.59     13.26 o 
  -4   0  12       97.96      116.99     14.77 o 
  -3   0  12      329.86      324.01     17.04 o 
  -2   0  12      117.81      126.05     11.86 o 
  -1   0  12       48.11       56.50      8.95 o 
   0   0  12      567.80      569.63     10.28 o 
   1   0  12       46.79       49.27      6.91 o 
   2   0  12       43.47       33.94      9.17 o 
   3   0  12      227.77      226.32     16.61 o 
  -4   1  12       42.49       48.63     11.97 o 
  -3   1  12       68.97       67.61     11.43 o 
  -2   1  12      105.37      101.89     11.32 o 
  -1   1  12      397.15      385.66     10.67 o 
   0   1  12        0.02       10.74      5.86 o 
   1   1  12      483.08      478.06     12.62 o 
   2   1  12      160.16      177.94     11.48 o 
   3   1  12      118.54      132.02     10.49 o 
  -4   2  12        6.43       13.37      9.60 o 
  -3   2  12       17.38       22.75      9.38 o 
  -2   2  12       17.96       20.16      8.73 o 
  -1   2  12      417.04      411.17     11.65 o 
   0   2  12       42.27       45.86      6.70 o 
   1   2  12       73.47       72.24     10.57 o 
   2   2  12        1.29        5.28     10.78 o 
   3   2  12       21.90       29.16      7.34 o 
  -4   3  12        2.43       16.61     11.00 o 
  -3   3  12        2.20        4.42      9.60 o 
  -2   3  12      166.98      146.00     13.15 o 
  -1   3  12       66.05       62.02      6.77 o 
   0   3  12      378.28      371.67     16.17 o 
   1   3  12       11.86        4.42      9.27 o 
   2   3  12       46.64       41.51     11.97 o 
   3   3  12       78.84       87.99     14.77 o 
  -4   4  12        3.57        1.51      9.70 o 
  -3   4  12       64.07       50.68     11.21 o 
  -2   4  12       44.71       40.65     10.03 o 
  -1   4  12      139.70      135.94      8.15 o 
   0   4  12      401.41      385.26     16.61 o 
   1   4  12        6.06        7.22      9.17 o 
   2   4  12        0.17        2.05     10.14 o 
  -4   5  12       13.45       25.66     10.78 o 
  -3   5  12       19.33       19.73     10.78 o 
  -2   5  12      271.96      273.55     16.07 o 
  -1   5  12      339.67      323.09     11.33 o 
   0   5  12      109.25      112.25     11.97 o 
   1   5  12       10.44        5.07      9.81 o 
   2   5  12       19.75       17.47     11.21 o 
  -3   6  12       73.91       69.44     12.51 o 
  -2   6  12       79.10       77.31     11.43 o 
  -1   6  12      141.19      140.06      9.04 o 
   0   6  12      524.85      511.20     20.38 o 
   1   6  12      106.55      104.27     12.94 o 
   2   6  12       47.24       45.29     12.94 o 
  -3   7  12       27.68       36.12     12.29 o 
  -2   7  12        3.52        4.23      6.21 o 
  -1   7  12       35.47       30.46      7.61 o 
   0   7  12       16.44       19.95      9.49 o 
   1   7  12       42.53       30.73     11.75 o 
   2   7  12       34.60       41.94     11.54 o 
  -3   8  12       52.91       66.31     11.11 o 
  -2   8  12       26.22       24.77      7.46 o 
  -1   8  12       54.62       58.01     11.75 o 
   0   8  12       13.25       12.29      9.81 o 
   1   8  12       48.68       46.90     12.18 o 
  -2   9  12       36.41       37.12      8.08 o 
  -1   9  12        1.02        9.38     10.35 o 
   0   9  12        5.80       14.99     11.43 o 
   1   9  12       17.95       22.86     12.51 o 
  -1  10  12       99.55      129.93     15.31 o 
   0  10  12        0.19        0.00     10.35 o 
  -1  -9  13       29.17       42.70     12.29 o 
   0  -9  13       39.53       46.90     11.97 o 
  -2  -8  13        8.14        0.43     10.46 o 
  -1  -8  13       32.75       39.68     11.97 o 
   0  -8  13       58.35       60.81     11.86 o 
   1  -8  13       10.01        7.55     11.32 o 
  -2  -7  13        8.76        2.80     11.43 o 
  -1  -7  13       22.77       23.94     11.54 o 
   0  -7  13      155.41      187.62     15.63 o 
   1  -7  13       40.79       32.67     12.72 o 
  -3  -6  13        7.46       12.18     12.51 o 
  -2  -6  13      120.40      102.54     13.37 o 
  -1  -6  13        4.22        0.54      9.81 o 
   0  -6  13       77.85       89.28     12.62 o 
   1  -6  13      293.30      300.62     18.44 o 
   2  -6  13        1.18        0.00      9.81 o 
  -3  -5  13       28.68       32.13     13.37 o 
  -2  -5  13       36.53       41.84     11.43 o 
  -1  -5  13        4.19        5.71     10.57 o 
   0  -5  13      158.03      147.07     12.72 o 
   1  -5  13      312.60      308.49     17.58 o 
   2  -5  13       12.01        3.45     11.11 o 
  -3  -4  13      153.80      157.19     16.77 o 
  -2  -4  13       72.29       72.13     12.62 o 
  -1  -4  13      607.65      575.79     20.81 o 
   0  -4  13       47.67       49.40      7.57 o 
   1  -4  13        2.49        8.30      8.95 o 
   2  -4  13        6.90        6.36     10.89 o 
  -3  -3  13       75.64       78.76      8.78 o 
  -2  -3  13      310.57      300.44     11.37 o 
  -1  -3  13       33.90       37.95      9.92 o 
   0  -3  13      202.21      210.45      9.83 o 
   1  -3  13        6.14        2.70      8.41 o 
   2  -3  13       16.80       16.28      9.60 o 
  -4  -2  13       16.39       21.78     12.08 o 
  -3  -2  13       35.18       45.39     10.46 o 
  -2  -2  13      189.50      201.10     10.19 o 
  -1  -2  13      106.06      106.72      7.90 o 
   0  -2  13      587.95      609.96     11.28 o 
   1  -2  13       58.25       63.19     10.14 o 
   2  -2  13       19.07       19.52      9.70 o 
  -4  -1  13       63.39       54.02     11.43 o 
  -3  -1  13       32.46       31.92      9.70 o 
  -2  -1  13       86.36       86.15     10.78 o 
  -1  -1  13      357.36      400.27     17.52 o 
   0  -1  13        0.86        3.39      4.03 o 
   1  -1  13      108.25      109.31      8.47 o 
   2  -1  13        8.85        5.93      9.06 o 
  -4   0  13      130.11      134.67     14.23 o 
  -3   0  13       21.45       17.79      9.70 o 
  -2   0  13       37.42       40.87      9.60 o 
  -1   0  13        9.67       10.67      8.19 o 
   0   0  13       92.68       99.94      7.70 o 
   1   0  13      300.94      271.18     10.62 o 
   2   0  13      433.41      437.33     13.97 o 
  -4   1  13       25.32       24.37     10.46 o 
  -3   1  13        0.35        0.00      9.38 o 
  -2   1  13      338.58      328.65     16.82 o 
  -1   1  13        2.52        2.70      8.30 o 
   0   1  13      352.91      329.13     11.25 o 
   1   1  13       48.25       39.57     10.67 o 
   2   1  13        3.31        3.01      6.66 o 
  -4   2  13        3.15        3.67      9.60 o 
  -3   2  13       55.41       52.62     11.21 o 
  -2   2  13      157.59      140.28     12.94 o 
  -1   2  13      240.14      215.70      9.42 o 
   0   2  13       82.29      101.46     11.54 o 
   1   2  13        4.52        5.18      9.27 o 
   2   2  13       35.86       40.54     11.86 o 
  -4   3  13       13.93       12.94     10.89 o 
  -3   3  13        0.26        0.75      9.81 o 
  -2   3  13       48.76       36.12     10.67 o 
  -1   3  13      659.87      642.99     16.82 o 
   0   3  13        2.98        2.59      8.41 o 
   1   3  13       31.66       23.83      9.60 o 
   2   3  13        1.48        3.02     11.00 o 
  -3   4  13       19.60       14.88     10.24 o 
  -2   4  13       31.56       16.82      9.92 o 
  -1   4  13       73.20       81.89      7.89 o 
   0   4  13      154.27      148.91     12.29 o 
   1   4  13       13.29       10.14     10.67 o 
   2   4  13        0.16        2.05      9.60 o 
  -3   5  13        3.45        3.02      9.38 o 
  -2   5  13      141.52      132.84     13.80 o 
  -1   5  13      177.86      169.79      9.27 o 
   0   5  13       31.84       53.37     11.21 o 
   1   5  13       82.37       75.91     12.18 o 
   2   5  13       31.96       30.95     10.67 o 
  -3   6  13       65.25       68.90     12.83 o 
  -2   6  13      117.63      119.47     13.05 o 
  -1   6  13        0.14        1.37      6.73 o 
   0   6  13        1.63        3.45      9.60 o 
   1   6  13      128.58      138.66     14.34 o 
  -3   7  13       47.13       46.15     12.62 o 
  -2   7  13       30.48       31.16     10.35 o 
  -1   7  13       54.41       60.82      8.15 o 
   0   7  13       11.51       11.32      9.81 o 
   1   7  13        7.87       14.45     10.14 o 
  -2   8  13        6.15        7.22      6.80 o 
  -1   8  13       58.70       57.26     11.32 o 
   0   8  13       37.87       46.04     11.54 o 
  -1   9  13        3.31        6.79     11.43 o 
   0   9  13      102.42      127.77     15.53 o 
  -1  -8  14       10.35       14.77     11.97 o 
   0  -8  14        1.18        9.81     11.86 o 
  -2  -7  14       50.17       51.22     13.48 o 
  -1  -7  14       18.28       21.67     11.11 o 
   0  -7  14        2.63        6.15      9.38 o 
   1  -7  14       45.41       53.80     11.86 o 
  -2  -6  14        5.24        7.44     11.11 o 
  -1  -6  14       83.77       82.59     13.15 o 
   0  -6  14      145.50      155.16     14.23 o 
   1  -6  14        1.69        1.19     10.24 o 
  -3  -5  14        1.55        5.50     13.37 o 
  -2  -5  14       39.09       42.70     11.11 o 
  -1  -5  14       94.51       88.52     12.18 o 
   0  -5  14      207.29      224.28     14.88 o 
   1  -5  14       57.22       73.86     12.94 o 
  -3  -4  14        2.15        6.20      7.34 o 
  -2  -4  14      164.15      168.85     15.63 o 
  -1  -4  14       83.67       89.17     13.26 o 
   0  -4  14      166.96      176.08     13.26 o 
   1  -4  14       40.71       50.57     10.89 o 
   2  -4  14      170.01      159.37     15.85 o 
  -3  -3  14       38.22       46.88      8.64 o 
  -2  -3  14       17.88       20.15      6.63 o 
  -1  -3  14      450.46      479.28     19.95 o 
   0  -3  14        3.23        6.14      6.64 o 
   1  -3  14       44.68       37.09     10.35 o 
   2  -3  14       72.48       74.18     13.69 o 
  -3  -2  14       20.79       18.87      9.60 o 
  -2  -2  14       30.48       30.33      7.12 o 
  -1  -2  14        7.94        9.63      6.06 o 
   0  -2  14      117.46      121.12      8.34 o 
   1  -2  14        0.01        1.40      9.49 o 
   2  -2  14       10.24        2.70     10.67 o 
  -3  -1  14      118.64      133.38     14.13 o 
  -2  -1  14       49.28       63.08     10.78 o 
  -1  -1  14       71.38       70.84     10.57 o 
   0  -1  14        2.24        4.95      4.19 o 
   1  -1  14       36.37       38.64      7.31 o 
   2  -1  14       11.47       15.74     10.35 o 
  -3   0  14        3.49        0.00      9.81 o 
  -2   0  14       68.64       79.04     11.32 o 
  -1   0  14      208.55      213.71     14.23 o 
   0   0  14       48.42       54.13      9.92 o 
   1   0  14       47.27       58.44     11.75 o 
   2   0  14        8.46        3.22      6.70 o 
  -3   1  14       14.52       12.62      9.81 o 
  -2   1  14       70.52       68.90     11.43 o 
  -1   1  14      187.22      162.28     13.15 o 
   0   1  14       18.90       31.27      9.60 o 
   1   1  14      324.24      318.41     17.36 o 
   2   1  14      174.18      194.41     16.71 o 
  -3   2  14       14.18        6.47      9.92 o 
  -2   2  14        9.18        7.22      9.81 o 
  -1   2  14        3.15        2.37      9.60 o 
   0   2  14       96.65       97.47     11.32 o 
   1   2  14       48.56       44.42     11.11 o 
   2   2  14       12.01       26.63     11.86 o 
  -3   3  14      151.88      166.70     15.63 o 
  -2   3  14        0.96        1.94      9.06 o 
  -1   3  14        8.78        8.73     10.03 o 
   0   3  14        2.32        6.04      9.06 o 
   1   3  14       19.95       26.52     10.03 o 
   2   3  14       15.23       11.86     10.24 o 
  -3   4  14       46.32       42.59     11.65 o 
  -2   4  14      167.87      159.90     14.66 o 
  -1   4  14        9.80        5.63      6.32 o 
   0   4  14        1.17        4.10      8.73 o 
   1   4  14       26.65       31.38     11.65 o 
  -3   5  14        9.18        6.04     11.21 o 
  -2   5  14      293.14      293.93     18.22 o 
  -1   5  14       29.36       48.59      7.88 o 
   0   5  14       48.82       68.68     12.08 o 
   1   5  14        7.59        6.90     11.97 o 
  -2   6  14       17.86       19.73     10.03 o 
  -1   6  14      144.02      149.99      9.97 o 
   0   6  14       75.89       89.28     12.62 o 
   1   6  14       29.49       35.15     11.00 o 
  -2   7  14       65.30       70.41     13.69 o 
  -1   7  14        0.05        1.51      9.49 o 
   0   7  14        8.27        9.27     10.46 o 
  -1   8  14       43.92       53.48     12.40 o 
  -1  -6  15        7.87        8.52     12.29 o 
   0  -6  15       32.45       35.47     10.89 o 
  -2  -5  15        5.63        9.49     11.54 o 
  -1  -5  15      177.52      194.73     16.28 o 
   0  -5  15       51.49       59.20     11.97 o 
   1  -5  15        1.09        0.00     11.86 o 
  -2  -4  15        9.86       10.57     11.86 o 
  -1  -4  15       59.26       58.76     11.32 o 
   0  -4  15      152.95      155.92     13.37 o 
   1  -4  15       16.74       16.17     10.57 o 
  -2  -3  15       20.51       30.73     11.65 o 
  -1  -3  15        3.77        9.92     10.24 o 
   0  -3  15      132.67      134.57     13.26 o 
   1  -3  15        1.62        0.00      9.38 o 
  -3  -2  15        4.79        6.90      9.81 o 
  -2  -2  15        7.79       14.66      9.38 o 
  -1  -2  15        8.06        4.94      5.87 o 
   0  -2  15       18.62       23.51      9.38 o 
   1  -2  15       74.53       78.17     12.62 o 
  -3  -1  15       49.61       54.13     11.43 o 
  -2  -1  15        5.87        0.00      9.81 o 
  -1  -1  15       69.76       73.11     10.57 o 
   0  -1  15       62.19       57.47     10.46 o 
   1  -1  15       50.83       47.55     10.24 o 
  -3   0  15        8.01        9.81     10.89 o 
  -2   0  15      127.88      106.32     12.08 o 
  -1   0  15        1.07        1.83      8.30 o 
   0   0  15       17.69       15.53      9.60 o 
   1   0  15       47.13       39.36     11.75 o 
  -3   1  15      105.17      127.34     14.56 o 
  -2   1  15       39.06       45.18     11.75 o 
  -1   1  15       11.18       21.89     10.03 o 
   0   1  15       31.69       24.58      9.70 o 
   1   1  15       10.66       14.23     11.43 o 
  -3   2  15      107.33       97.91     13.15 o 
  -2   2  15       83.54       85.07     13.05 o 
  -1   2  15       39.90       33.10     10.14 o 
   0   2  15       11.08       20.92     10.57 o 
   1   2  15        5.08       11.11     10.89 o 
  -3   3  15       24.05       27.17     11.54 o 
  -2   3  15      130.92      133.38     14.77 o 
  -1   3  15       80.48       94.67     12.94 o 
   0   3  15        0.28        0.00      9.81 o 
   1   3  15       10.46        5.93     10.46 o 
  -2   4  15        0.62        5.50     11.00 o 
  -1   4  15      176.19      176.62     15.63 o 
   0   4  15       24.09       25.77     11.11 o 
   1   4  15        1.63        4.64      9.70 o 
  -2   5  15       86.84       88.96     13.59 o 
  -1   5  15        0.08        0.00      6.72 o 
   0   5  15       22.57       23.51     11.00 o 
  -1   6  15       63.99       63.50      8.49 o 
   0   6  15      136.91      173.81     15.53 o 
  -1  -4  16      213.12      270.43     17.90 o 
  -2  -3  16        1.37        8.09     11.54 o 
  -1  -3  16       39.27       37.09     11.75 o 
  -2  -2  16       15.46       14.56      9.81 o 
  -2  -1  16       42.57       41.84     11.32 o 
  -1  -1  16       48.01       51.76     10.24 o 
  -2   0  16       82.17       92.51     11.86 o 
  -1   0  16       30.76       40.65     10.46 o 
   0   0  16        1.58        0.00      9.81 o 
   1   0  16        0.01        2.16     10.89 o 
  -2   1  16        2.44        0.00     11.21 o 
  -1   1  16       14.39       15.42      9.92 o 
   0   1  16        7.60        3.23      8.19 o 
  -2   2  16      110.02      127.66     13.80 o 
  -1   2  16       30.79       33.96      9.92 o 
   0   2  16       54.67       50.57     11.00 o 
  -2   3  16      170.23      179.64     15.85 o 
  -1   3  16       10.31        7.66     11.65 o 
   0   3  16        1.58        1.19      8.84 o 
  -1   4  16        6.71        8.09     10.67 o 
   0   4  16        2.34        9.60     10.46 o 
                                                 
